# Supplementary material for: Participation in a food assistance program and excessive weight gain: an evaluation of the Brazilian Worker’s Food Program in male and female manufacturing workers
Source: BMC Public Health. 2022 Jun 4;22:1125. doi: 10.1186/s12889-022-13447-8 (PMC9167536; doi:10.1186/s12889-022-13447-8)
Supplement: Supplementary file 1 — Additional file 1. [file 12889_2022_13447_MOESM1_ESM.xlsx]

## Sheet: Database
Subject ID	Company ID	Workers' Food Program	Activity sector	Company size	Strata	Sampling weight company	Finite population correction company	Sampling wieght worker unconditional	Sampling base weight worker	Sex	Age	Marital status	Number of children	Education	Monthly income (BRL)	Monthly income (minimum wages)	In-house formation	Job title	Weight (kg)	Height (m)	Body Mass Index (kg/m2)	Nutritional status	Waist circumference (cm)	Cardiovascular risk	Physical activity (MET-min/week)	Energy_lunch (kcal)	Energy_other meals (kcal)	Energy_daily total (kcal)	Protein_lunch (kcal)	Protein_other meals (kcal)	Protein_daily total (kcal)	Lipids_lunch (kcal)	Lipids_other meals (kcal)	Lipids_daily total (kcal)	Carbs_lunch (kcal)	Carbs_other meals (kcal)	Carbs_daily total (kcal)	Fiber_lunch (g)	Fiber_other meals (g)	Fiber_daily total (g)	Sodium_lunch (mg)	Sodium_other meals (mg)	Sodium_daily total (mg)	Saturated fat_lunch (kcal)	Saturated fat_other meals (kcal)	Saturated fat_daily total (kcal)	smoker
202	2	yes	textile	medium	17	2	8	8.88889	4.44444	female	44	married	1	high school	937	1	no	Production worker	67.7	1.57	27.4656	overweight	89.35	significantly increased	2730	565.31	356.26	921.58	134.38	23.6	157.98	74.71	38.9	113.61	356.22	293.76	649.98	12.3	0	12.3	612.5	388.26	1000.76	21.76	24.03	45.79	0
204	2	yes	textile	medium	17	2	8	8.88889	4.44444	female	47	married	1	middle scholl	937	1	no	Production worker	73.7	1.58	29.5225	overweight	98.5	significantly increased	780	541.07	1255.22	1796.3	156.79	255.99	412.78	83.29	281.59	364.89	300.99	717.64	1018.63	15.31	9.86	25.17	1223.95	3113.64	4337.59	25.32	97.38	122.67	0
205	2	yes	textile	medium	17	2	8	8.88889	4.44444	female	53	single	2	middle scholl	937	1	no	Production worker	60.1	1.53	25.6739	overweight	78.75	normal	4771	566.74	944.48	1511.22	203	175.79	378.8	60.89	398.16	459.04	302.85	370.53	673.38	12.64	6.57	19.21	1433.79	3268.77	4702.56	18.01	149.41	167.42	0
206	2	yes	textile	medium	17	2	8	8.88889	4.44444	male	40	civil union	0	illiterate	937	1	yes	Production worker	92	1.62	35.0556	obesity II	108.75	significantly increased	1440	654.95	998.09	1653.04	163.61	99.55	263.15	94.83	551.8	646.63	396.51	346.75	743.26	19.68	4.6	24.27	1620.46	2608.67	4229.13	28.22	188.97	217.19	0
208	2	yes	textile	medium	17	2	8	8.88889	4.44444	female	48	married	2	high school	937	1	yes	Production worker	65.9	1.59	26.067	overweight	87.5	increased	1440	439.15	816.22	1255.38	134.76	179.37	314.13	77.57	237.26	314.83	226.82	399.59	626.41	10.35	4.18	14.53	1118.93	969.04	2087.97	22.77	103.34	126.1	0
210	2	yes	textile	medium	17	2	8	8.88889	4.44444	female	52	single	1	elementary school	937	1	no	Production worker	63	1.53	26.9127	overweight	79.75	normal	360	649.9	1046.89	1696.79	155.01	71.05	226.06	95.32	113.72	209.04	399.57	862.12	1261.7	14.09	9.41	23.5	1033.96	1286.55	2320.5	25.27	52.31	77.58	0
211	2	yes	textile	medium	17	2	8	8.88889	4.44444	female	45	single	4	elementary school	937	1	no	Production worker	83.1	1.66	30.1568	obesity I	94.95	significantly increased	3657	311.54	516.38	827.92	122.32	61.24	183.57	75.31	117.89	193.2	113.9	337.25	451.15	3.6	4.37	7.97	881.65	1179.41	2061.06	22.33	60.81	83.14	0
212	2	yes	textile	medium	17	2	8	8.88889	4.44444	female	51	married	1	elementary school	937	1	no	Production worker	64.3	1.57	26.0863	overweight	83.5	increased	1276	594.37	936.33	1530.7	197.25	109.06	306.31	75.19	256.32	331.51	321.92	570.96	892.88	13.57	7.87	21.44	886.82	985.83	1872.65	20.01	112.36	132.37	0
213	2	yes	textile	medium	17	2	8	8.88889	4.44444	female	52	married	2	middle scholl	937	1	yes	Production worker	76.4	1.46	35.8416	obesity II	99.7	significantly increased	1200	443.5	2474.22	2917.72	147.68	936.33	1084.02	72.82	936.33	1009.15	223	601.55	824.55	12.71	7.69	20.4	991.17	1724.93	2716.09	22.57	70.64	93.21	0
214	2	yes	textile	medium	17	2	8	8.88889	4.44444	female	47	civil union	1	elementary school	937	1	yes	Production worker	52.5	1.5	23.3333	normal weight	75	normal	2880	872.48	1345.03	2217.51	211.68	202.59	414.28	230.39	389.02	619.41	430.4	753.42	1183.82	18.89	10.1	28.99	1846.16	2450.86	4297.02	48.98	136.03	185.01	0
215	2	yes	textile	medium	17	2	8	8.88889	4.44444	female	43	single	1	elementary school	937	1	yes	Production worker	74.5	1.53	31.8254	obesity I	95.95	significantly increased	960	516.85	414.65	931.5	194.46	10.04	204.5	72.47	17.15	89.63	249.91	387.46	637.37	4.95	2.8	7.75	1220.17	98.7	1318.87	7.4	3.96	11.36	0
219	2	yes	textile	medium	17	2	8	8.88889	4.44444	female	47	divorced	3	middle scholl	937	1	yes	Production worker	63.7	1.56	26.1752	overweight	84.5	increased	1980	382.81	1093.49	1476.3	102.13	177.15	279.28	29.45	327.54	356.99	251.23	588.8	840.04	5.86	3.75	9.61	912.37	1187.98	2100.35	8.88	157.34	166.22	0
220	2	yes	textile	medium	17	2	8	8.88889	4.44444	male	28	single	0	middle scholl	937	1	no	Production worker	65.8	1.64	24.4646	normal weight	78	normal	2332.5	969.85	2166.7	3136.55	215.19	480.34	695.53	227.44	925.95	1153.39	527.22	760.41	1287.63	25.74	3.63	29.37	3027.93	8254.82	11282.8	54.66	385.19	439.86	0
221	2	yes	textile	medium	17	2	8	8.88889	4.44444	male	43	civil union	1	high school	937	1	no	Machine operator	99	1.63	37.2615	obesity II	111.23	significantly increased	0	937.51	411.51	1349.02	180.23	90.89	271.12	94.39	153.61	248	662.89	167.01	829.9	34.46	2.09	36.55	1690.06	518.87	2208.93	25.76	35.53	61.3	0
222	2	yes	textile	medium	17	2	8	8.88889	4.44444	male	49	married	2	high school	1700	1.8	yes	Production worker	95.5	1.71	32.6596	obesity I	106.25	significantly increased	1704	1097.85	927.36	2025.21	195.13	182.32	377.46	343.02	212.57	555.58	559.7	532.47	1092.17	10.63	15.23	25.85	1977.71	1910.88	3888.59	91.9	56.56	148.46	0
223	2	yes	textile	medium	17	2	8	8.88889	4.44444	female	32	single	0	high school	937	1	no	Production worker	49.2	1.52	21.295	normal weight	73.25	normal	965	647.89	1565.41	2213.3	88.75	286.87	375.62	210.88	466.06	676.94	348.26	812.48	1160.74	11.67	5.9	17.57	712.14	2778.12	3490.25	107.92	191.31	299.23	0
227	2	yes	textile	medium	17	2	8	8.88889	4.44444	female	43	divorced	1	high school	1500	1.6	no	Plant manager	60.4	1.57	24.504	normal weight	79.45	normal	1840	513.18	1703.66	2216.83	147.19	183.95	331.14	117.66	329.05	446.7	248.33	1190.66	1438.99	9.57	9.89	19.46	1160.86	1855.26	3016.12	28.8	128.79	157.59	0
229	2	yes	textile	medium	17	2	8	8.88889	4.44444	male	44	single	0	high school	937	1	no	Machine operator	90	1.65	33.0578	obesity I	108.75	significantly increased	3840	724.52	953.2	1677.72	228.26	407.16	635.43	181.06	277.79	458.85	315.2	268.24	583.44	13.12	3.63	16.75	1990.63	1470.27	3460.89	36.42	96.52	132.93	0
230	2	yes	textile	medium	17	2	8	8.88889	4.44444	female	39	single	0	high school	937	1	no	Production worker	91.1	1.42	45.1795	obesity III	116.5	significantly increased	1920	368.67	722.36	1091.03	128.01	88.08	216.09	44.39	113.15	157.54	196.27	521.13	717.4	9.54	3.43	12.98	1139.68	899.46	2039.14	6.14	29.77	35.91	0
231	2	yes	textile	medium	17	2	8	8.88889	4.44444	female	44	single	1	high school	937	1	no	Production worker	97.1	1.54	40.9428	obesity III	108.7	significantly increased	3210	422.17	489.69	911.85	142.4	107	249.41	75.51	156.64	232.15	204.26	226.04	430.3	14.14	5.57	19.71	1090.82	824.03	1914.85	28.69	46.98	75.67	0
233	2	yes	textile	medium	17	2	8	8.88889	4.44444	female	53	divorced	3	middle scholl	937	1	no	Food processing worker	74.5	1.47	34.4764	obesity I	102	significantly increased	1440	365.01	927.08	1292.09	141.68	339.21	480.89	88.17	395.35	483.52	135.16	192.52	327.68	3.42	4.65	8.07	519	2482.54	3001.54	23.59	161.17	184.76	0
234	2	yes	textile	medium	17	2	8	8.88889	4.44444	female	31	single	2	middle scholl	937	1	no	Production worker	74.1	1.52	32.0724	obesity I	94.25	significantly increased	2880	356.39	376.51	732.89	138.67	40.26	178.94	89.24	30.51	119.75	128.48	305.73	434.21	13.43	2.39	15.82	1562.95	677.83	2240.78	23.8	9.36	33.16	0
235	2	yes	textile	medium	17	2	8	8.88889	4.44444	female	44	married	2	high school	937	1	yes	Production worker	67.5	1.6	26.3672	overweight	91.55	significantly increased	10080	582.29	1103.26	1685.55	154.89	142.47	297.37	88.14	286.03	374.17	339.27	674.76	1014.02	11.2	3.16	14.36	916.68	1500.6	2417.28	26.3	103.1	129.4	0
236	2	yes	textile	medium	17	2	8	8.88889	4.44444	male	50	civil union	4	middle scholl	937	1	no	Production worker	67.2	1.65	24.6832	normal weight	88.65	normal	4480	589.19	982.42	1571.6	100.37	277.85	378.22	181.94	257.46	439.4	306.88	447.11	753.98	17.31	17.86	35.18	2604.93	2118.46	4723.38	37.39	86.67	124.06	0
237	2	yes	textile	medium	17	2	8	8.88889	4.44444	female	33	civil union	0	high school	937	1	no	Production worker	58	1.52	25.1039	overweight	76.5	normal	825	542.67	1266.34	1809.01	230.51	204.99	435.5	140.7	385.82	526.52	171.46	675.54	847	5.31	7.87	13.18	1496.58	2289.01	3785.59	42.46	170.01	212.47	0
238	2	yes	textile	medium	17	2	8	8.88889	4.44444	female	32	married	1	high school	937	1	yes	Production worker	47.6	1.57	19.3111	normal weight	66.15	normal	3060	524.15	1017.41	1541.56	146.65	134.3	280.95	71.91	279.35	351.26	305.59	603.77	909.35	11.81	6.46	18.27	1530.3	1581.13	3111.43	24.06	90.71	114.77	0
239	2	yes	textile	medium	17	2	8	8.88889	4.44444	male	50	married	0	middle scholl	1400	1.5	yes	Production worker	72.2	1.67	25.8883	overweight	91.9	normal	1440	1014.52	848.43	1862.95	220.17	203.07	423.24	232.48	178.08	410.56	561.87	467.28	1029.15	21.02	11.47	32.49	2017.2	1348.15	3365.34	60.47	58.89	119.36	0
240	2	yes	textile	medium	17	2	8	8.88889	4.44444	female	46	married	3	middle scholl	937	1	no	Machine operator	58.8	1.52	25.4501	overweight	91.1	significantly increased	3840	586.57	1428.08	2014.66	232.64	162.54	395.18	148.84	404.76	553.59	205.09	860.79	1065.88	12.26	11.35	23.62	1335.51	2059.54	3395.05	39.58	141.4	180.98	0
241	2	yes	textile	medium	17	2	8	8.88889	4.44444	female	27	married	0	high school	1500	1.6	yes	Manufacturing technician	69.4	1.65	25.4913	overweight	76.7	normal	0	419.63	1399.3	1818.93	205.56	201.05	406.61	74.52	453	527.52	139.55	745.25	884.81	8.13	5.98	14.1	1044.94	1767.08	2812.02	21.01	170.69	191.69	0
242	2	yes	textile	medium	17	2	8	8.88889	4.44444	female	29	single	2	high school	937	1	no	Production worker	54.4	1.58	21.7914	normal weight	70.25	normal	3300	758.46	1035.71	1794.17	143.29	159.53	302.81	248.51	364.8	613.31	366.66	511.38	878.05	13.81	4.73	18.53	1727.36	2036.59	3763.96	62.21	90.09	152.3	0
243	2	yes	textile	medium	17	2	8	8.88889	4.44444	male	52	married	3	middle scholl	1200	1.3	no	Production worker	60.8	1.68	21.542	normal weight	77.75	normal	617	694.15	1070.86	1765.01	173.06	131.36	304.42	103.81	456.39	560.19	417.28	483.12	900.4	23.12	17.39	40.5	2488.97	3187.39	5676.36	29.1	164.2	193.3	0
244	2	yes	textile	medium	17	2	8	8.88889	4.44444	female	33	married	2	high school	937	1	yes	Production worker	71	1.63	26.7229	overweight	90.1	significantly increased	1455	827.3	1036.63	1863.93	173.93	124.69	298.62	295.6	417.6	713.21	357.77	494.33	852.1	11.45	13.05	24.5	1759.34	2279.75	4039.09	57.92	107.56	165.48	0
245	2	yes	textile	medium	17	2	8	8.88889	4.44444	female	30	single	1	high school	937	1	no	Production worker	60.6	1.57	24.5852	normal weight	76.45	normal	3975	600.57	2063.61	2664.18	157.61	371.49	529.1	84.94	849.27	934.21	358.02	842.85	1200.87	18.16	11.48	29.64	1400.59	5181.99	6582.58	25.61	322.38	347.99	0
246	2	yes	textile	medium	17	2	8	8.88889	4.44444	female	36	married	1	middle scholl	937	1	no	Production worker	54.1	1.48	24.6987	normal weight	72	normal	1480	517.3	1342.54	1859.84	196.13	209.41	405.54	68.11	192.13	260.24	253.06	940.99	1194.05	11.68	16.82	28.5	1129.79	1855.79	2985.57	19.23	79.64	98.88	0
247	2	yes	textile	medium	17	2	8	8.88889	4.44444	female	40	married	3	elementary school	1800	1.9	no	Production worker	84	1.55	34.9636	obesity I	104.75	significantly increased	7611	1006.16	1315.21	2321.38	206.3	190.76	397.06	314.86	442.39	757.25	485	682.07	1167.07	13.59	6.94	20.52	2002.33	2781.42	4783.75	61.06	122.08	183.13	0
248	2	yes	textile	medium	17	2	8	8.88889	4.44444	male	26	single	0	middle scholl	937	1	no	Machine operator	75.8	1.81	23.1373	normal weight	80.65	normal	0																						0
301	3	no	food and beverages	medium	2	2	6	9.22222	4.61111	female	31	civil union	3	middle scholl	937	1	no	Production worker	70.7	1.64	26.2864	overweight	77.8	normal	1500	556.75	671.04	1227.79	146.3	100.56	246.86	88.05	187.78	275.83	322.41	382.7	705.11	10.63	6.88	17.51	1313.02	2627.16	3940.19	27.54	63.95	91.49	0
302	3	no	food and beverages	medium	2	2	6	9.22222	4.61111	female	45	single	2	middle scholl	937	1	no	Production worker	73.3	1.52	31.7261	obesity I	94	significantly increased	4640	349.21	457.83	807.05	134.34	21.85	156.19	69.67	36.4	106.07	145.2	399.59	544.79	8.44	0.78	9.22	977.04	402.79	1379.83	22.54	15.1	37.64	0
303	3	no	food and beverages	medium	2	2	6	9.22222	4.61111	female	36	single	1	high school	937	1	no	Production worker	66.6	1.58	26.6784	overweight	94.2	significantly increased	2160	570.87	1160.58	1731.45	183.1	159.49	342.59	174.49	270.29	444.79	213.27	730.79	944.06	4.18	17.6	21.79	1137.16	3595.08	4732.23	45.62	70.2	115.82	0
306	3	no	food and beverages	medium	2	2	6	9.22222	4.61111	female	50	single	4	elementary school	937	1	no	Production worker	84	1.55	34.9636	obesity I	110.3	significantly increased	1680	390.77	869.23	1260	144.94	110.9	255.85	83.42	174.73	258.15	162.41	583.59	746.01	11.57	4.44	16.01	141.8	733.9	875.7	15.45	38.71	54.16	0
307	3	no	food and beverages	medium	2	2	6	9.22222	4.61111	female	31	civil union	2	middle scholl	937	1	no	Production worker	55.1	1.48	25.1552	overweight	75.65	normal	2291.25	392.63	853.28	1245.91	152.77	153.18	305.95	77.83	174.15	251.98	162.02	525.96	687.98	11.77	10.41	22.18	1202.24	784.41	1986.65	24.38	63.94	88.32	0
309	3	no	food and beverages	medium	2	2	6	9.22222	4.61111	female	49	single	3	elementary school	937	1	no	Production worker	75.3	1.57	30.5489	obesity I	90.75	significantly increased	2220	327.42	586.28	913.7	117.73	44.43	162.16	62.55	61.02	123.57	147.14	480.83	627.97	9.56	6.34	15.9	1148.46	398.07	1546.53	16.89	20.98	37.88	0
311	3	no	food and beverages	medium	2	2	6	9.22222	4.61111	female	53	single	0	high school	937	1	no	Production worker	74.8	1.59	29.5874	overweight	98.5	significantly increased	3070	472.42	1195.97	1668.4	232.31	230.77	463.08	146.26	340.91	487.17	93.85	624.29	718.15	2.32	6.5	8.82	631.66	2480.58	3112.24	56.66	135.35	192.01	0
313	3	no	food and beverages	medium	2	2	6	9.22222	4.61111	female	35	divorced	3	middle scholl	937	1	no	Production worker	57.8	1.47	26.7481	overweight	86.25	increased	4335	917.45	1644.81	2562.26	179.08	227.87	406.95	211.45	520.76	732.21	526.92	896.18	1423.1	19.87	18.27	38.15	3375.78	3166.66	6542.44	66.76	134.22	200.97	0
334	3	no	food and beverages	medium	2	2	6	9.22222	4.61111	female	51	married	4	middle scholl	937	1	no	Production worker	63.9	1.46	29.9775	overweight	96.8	significantly increased	4200	379.7	891.88	1271.58	108.48	142.64	251.12	54.67	339.05	393.72	216.54	410.2	626.74	8.01	2.77	10.78	740.05	1904.49	2644.54	15.82	116.1	131.92	0
337	3	no	food and beverages	medium	2	2	6	9.22222	4.61111	female	41	single	2	high school	937	1	no	Production worker	53.3	1.52	23.0696	normal weight	79	normal	2148	677.66	842.09	1519.76	172.97	149.76	322.72	229.58	305.07	534.65	275.12	387.27	662.38	19.41	4.17	23.57	1774.23	1019.55	2793.78	76.23	130.78	207.02	0
339	3	no	food and beverages	medium	2	2	6	68	34	male	32	married	1	graduate	2000	2.1	yes	Manufacturing technician	74.5	1.71	25.4779	overweight	83.4	normal	3350	327.35	724.46	1051.81	131.14	114.71	245.85	75.42	181.65	257.07	120.79	428.1	548.89	15.31	6.95	22.25	1615.18	490.21	2105.4	19.78	99.46	119.24	0
340	3	no	food and beverages	medium	2	2	6	9.22222	4.61111	female	29	civil union	1	high school	1400	1.5	no	Plant manager	82	1.53	35.0293	obesity II	105.25	significantly increased	1356	357.01	1485.03	1842.04	92.02	102.98	195	149.18	470.11	619.29	115.81	911.94	1027.75	1.57	11.84	13.41	586.28	800.97	1387.25	50.24	127.78	178.02	0
341	3	no	food and beverages	medium	2	2	6	9.22222	4.61111	female	28	single	0	high school	1400	1.5	no	Manufacturing technician	63.7	1.59	25.1968	overweight	76.4	normal	1098	780.96	1042.11	1823.07	219.31	163.19	382.5	314.73	391.84	706.57	246.92	487.08	734	16.67	9.45	26.12	2126.6	1689.81	3816.41	107.53	107.13	214.66	0
342	3	no	food and beverages	medium	2	2	6	9.22222	4.61111	female	28	single	1	middle scholl	937	1	no	Manufacturing technician	73.3	1.58	29.3623	overweight	97.75	significantly increased	1320	415.99	1159.09	1575.09	200.92	165.33	366.25	75	288.58	363.58	140.08	705.18	845.26	7.07	14.22	21.29	1111.06	3360.51	4471.57	21.98	88.4	110.38	0
343	3	no	food and beverages	medium	2	2	6	9.22222	4.61111	female	34	civil union	3	middle scholl	937	1	no	Machine operator	94.4	1.55	39.2924	obesity II	106.95	significantly increased	594	405	881	1285.99	133.72	73.72	207.43	63.42	300.02	363.43	207.86	507.27	715.13	18.41	5.59	23.99	1490.1	990.64	2480.74	14.41	90.93	105.34	0
344	3	no	food and beverages	medium	2	2	6	9.22222	4.61111	female	43	married	1	middle scholl	937	1	no	Food processing worker	84.8	1.56	34.8455	obesity I	107.3	significantly increased	600	518.4	860.6	1379	115.14	103.65	218.79	52.19	226.16	278.35	351.07	530.79	881.86	10.13	7.62	17.75	1446.02	1503.49	2949.51	16.38	91.33	107.7	0
345	3	no	food and beverages	medium	2	2	6	9.22222	4.61111	female	32	civil union	1	high school	945	1	no	Production worker	82.8	1.55	34.4641	obesity I	107.3	significantly increased	1200	787.18	2024.6	2811.78	260.55	335.65	596.21	177.8	572.66	750.46	348.83	1116.29	1465.12	23.92	10.29	34.21	3246.16	4443.35	7689.51	40.58	159.08	199.66	0
346	3	no	food and beverages	medium	2	2	6	9.22222	4.61111	female	38	single	4	elementary school	937	1	no	Production worker	85.6	1.6	33.6475	obesity I	94.65	significantly increased	480	541.38	777.18	1318.56	167.04	86.37	253.4	81.05	216.93	297.98	293.29	473.88	767.17	13	5.87	18.87	1136.93	2773.08	3910.01	27.7	46.2	73.9	0
347	3	no	food and beverages	medium	2	2	6	9.22222	4.61111	female	53	married	5	middle scholl	937	1	no	Production worker	73.3	1.55	30.7077	obesity I	98.5	significantly increased	1200	629.15	1314.36	1943.51	189.32	206.59	395.91	117.41	404.08	521.48	322.42	703.7	1026.12	18.22	9.45	27.68	5430.07	3757.86	9187.92	55.5	117.52	173.02	0
502	5	no	food and beverages	small	1	3	12	5.71429	1.90476	male	23	single	0	graduate	2500	2.7	no	Plant manager	82.8	1.84	24.4565	normal weight	81.05	normal	1920	1338.75	2137.87	3476.62	327.42	358.41	685.83	251.19	733.99	985.17	760.14	1045.48	1805.62	34.3	8.32	42.62	5640.51	5718.26	11358.8	72.43	241.23	313.66	0
503	5	no	food and beverages	small	1	3	12	5.71429	1.90476	male	29	single	0	middle scholl	1013	1.1	no	Machine operator	68.3	1.66	24.7859	normal weight	82.4	normal	0	466.17	1327	1793.17	129.11	213.15	342.26	93.42	413.52	506.95	243.63	700.33	943.96	15.81	11.7	27.51	1761.64	2680.78	4442.43	27.76	110.82	138.58	0
504	5	no	food and beverages	small	1	3	12	4.28571	1.42857	female	33	single	0	middle scholl	937	1	no	Production worker	60.6	1.62	23.091	normal weight	73	normal	4200	362.62	545.88	908.5	90.31	185.62	275.92	90.79	231.79	322.58	181.53	545.88	727.41	12.58	5.53	18.11	1155.03	2112	3267.03	21.76	46.06	67.82	0
511	5	no	food and beverages	small	1	3	12	5.71429	1.90476	male	39	single	0	illiterate	937	1	no	Production worker	59.3	1.7	20.519	normal weight	74.1	normal	1432	575.85	936.69	1512.54	141.96	93.4	235.36	216.74	236.64	453.38	217.15	606.65	823.81	12.28	6.68	18.96	1192.04	1644.43	2836.48	49.67	46.37	96.04	0
513	5	no	food and beverages	small	1	3	12	5.71429	1.90476	male	39	single	0	elementary school	937	1	no	Machine operator	62.7	1.68	22.2151	normal weight	75.65	normal	475.2	689.47	706.03	1395.5	178.79	204.13	382.92	180.95	85.86	266.81	329.73	416.04	745.77	24.2	2.96	27.16	2112.67	1214.2	3326.87	43.59	24.97	68.56	0
514	5	no	food and beverages	small	1	3	12	5.71429	1.90476	male	39	single	2	elementary school	1145	1.2	yes	Production worker	80.3	1.79	25.0616	overweight	90.3	normal	40	575.14	1142.49	1717.63	160.39	246.8	407.19	147.91	435.56	583.47	266.84	460.12	726.97	19.18	5.88	25.06	2031.5	1892.13	3923.64	39.55	116.12	155.66	0
515	5	no	food and beverages	small	1	3	12	5.71429	1.90476	male	41	married	3	high school	2200	2.3	yes	Plant manager	75	1.65	27.5482	overweight	85.35	normal	3720	866.91	1270.8	2137.7	230.31	209.24	439.55	247.09	343.59	590.68	389.5	717.96	1107.47	17.75	7.99	25.75	2505	2058.14	4563.14	65.25	86.93	152.18	0
516	5	no	food and beverages	small	1	3	12	5.71429	1.90476	male	25	civil union	0	high school	1218	1.3	yes	Plant manager	74.5	1.74	24.6069	normal weight	81.5	normal	2160	970.6	1445.88	2416.48	236.94	221.15	458.1	304.39	322.54	626.94	429.27	902.19	1331.45	22.33	8.54	30.88	1522.99	1989.23	3512.23	83.78	106.38	190.16	0
518	5	no	food and beverages	small	1	3	12	4.28571	1.42857	female	29	civil union	0	middle scholl	937	1	no	Production worker	73.8	1.64	27.439	overweight	85.5	increased	1200	632.53	909.06	1541.59	202.47	149.31	351.79	221.36	264.12	485.48	208.7	495.63	704.32	7.15	4.31	11.45	2071.28	2010.4	4081.68	59.06	72.86	131.92	0
527	5	no	food and beverages	small	1	3	12	5.71429	1.90476	male	39	divorced	1	elementary school	937	1	no	Production worker	53.5	1.68	18.9555	normal weight	68.5	normal	2880	640.11	1381.36	2021.47	243.34	276.95	520.29	73.94	272.14	346.08	322.84	832.27	1155.1	23.57	12.98	36.55	1065.89	2906.1	3971.98	21.68	90.91	112.6	0
528	5	no	food and beverages	small	1	3	12	5.71429	1.90476	male	39	married	5	middle scholl	937	1	no	Production worker	90.1	1.65	33.0946	obesity I	99	increased	1580	563.76	2195.15	2758.91	106.66	476.92	583.58	112.21	585.15	697.36	344.88	1133.09	1477.96	18.4	6.76	25.16	1623.24	3275.41	4898.64	27.33	163.99	191.32	0
529	5	no	food and beverages	small	1	3	12	5.71429	1.90476	male	37	married	3	middle scholl	1200	1.3	no	Plant manager	95.3	1.69	33.3672	obesity I	106.25	significantly increased	720	1001.16	1329.19	2330.35	136.18	231.32	367.5	163.76	367.97	531.73	701.22	729.9	1431.12	35.88	30.46	66.34	2769.56	2467.35	5236.91	46.35	99.63	145.98	0
530	5	no	food and beverages	small	1	3	12	5.71429	1.90476	male	32	civil union	1	middle scholl	1013	1.1	no	Machine operator	72	1.7	24.9135	normal weight	81	normal	3240	568.6	993.83	1562.43	119.59	237.47	357.06	115.17	248.83	364	333.84	507.53	841.37	24.09	8.84	32.93	2082.13	2072.19	4154.32	27.85	50.42	78.27	0
531	5	no	food and beverages	small	1	3	12	5.71429	1.90476	male	48	civil union	2	elementary school	937	1	no	Machine operator	57	1.7	19.7232	normal weight	73	normal	792	278.72	848.84	1127.56	76.28	253.98	330.26	43.58	137.82	181.4	158.86	457.04	615.9	12.04	4.69	16.73	1071.72	1921.12	2992.84	13.04	42.96	56	1
532	5	no	food and beverages	small	1	3	12	5.71429	1.90476	male	47	civil union	3	elementary school	1000	1.1	no	Machine operator	79.8	1.7	27.6125	overweight	90.75	normal	960	751.91	1198.72	1950.63	184.45	178.61	363.06	87.2	208.1	295.3	480.26	812.02	1292.27	25.56	15.81	41.37	2410.5	3050.43	5460.93	26.58	47.22	73.81	0
534	5	no	food and beverages	small	1	3	12	4.28571	1.42857	female	36	civil union	1	graduate	2200	2.3	yes	Plant manager	50.9	1.6	19.8828	normal weight	74.75	normal	3840	779.95	508.04	1287.99	375.23	76.01	451.24	309.26	208.98	518.24	95.46	223.05	318.51	1.94	4.12	6.06	1657.23	1884.45	3541.68	85.05	71.55	156.6	0
535	5	no	food and beverages	small	1	3	12	5.71429	1.90476	male	36	single	2	elementary school	979	1	no	Production worker	58.2	1.68	20.6207	normal weight	73.3	normal	1440	1570.56	1986.4	3556.96	465.63	273.09	738.71	904.63	696.48	1601.11	200.31	1016.83	1217.14	12.07	20.8	32.87	8748.99	3340.45	12089.4	397.56	189.81	587.37	1
536	5	no	food and beverages	small	1	3	12	5.71429	1.90476	male	58	married	1	high school	3842	4.1	yes	Plant manager	81.5	1.75	26.6122	overweight	95.75	increased	1568																						1
537	5	no	food and beverages	small	1	3	12	5.71429	1.90476	male	24	single	1	high school	1100	1.2	no	Machine operator	61.2	1.82	18.476	ubderweight	74.4	normal	1568	429.06	1459.28	1888.35	95.55	259.32	354.88	100.72	413.35	514.07	232.79	786.61	1019.4	12.82	10.48	23.3	1152.98	2040.09	3193.06	24.38	142.14	166.52	0
538	5	no	food and beverages	small	1	3	12	5.71429	1.90476	male	22	single	1	elementary school	1013	1.1	no	Machine operator	88.3	1.85	25.7999	overweight	83.55	normal	1920	790.95	2246.14	3037.08	151.96	308.72	460.68	138.44	735.56	874	500.55	1201.86	1702.41	39.21	11.49	50.7	2330.8	3266.19	5596.99	33.63	187.9	221.54	0
539	5	no	food and beverages	small	1	3	12	5.71429	1.90476	male	18	single	1	elementary school	937	1	no	Production worker	58.1	1.67	20.8326	normal weight	71.65	normal	240	474.11	1107.48	1581.59	142.28	153.08	295.36	75.32	332.74	408.06	256.51	621.66	878.17	13.92	8.14	22.06	1669.46	2873.37	4542.84	22.14	93.06	115.2	0
540	5	no	food and beverages	small	1	3	12	5.71429	1.90476	male	20	civil union	0	middle scholl	1013	1.1	no	Machine operator	75.4	1.81	23.0152	normal weight	78	normal	720	846.11	1288.1	2134.21	146.55	89.5	236.04	78.07	196.1	274.18	621.49	1002.5	1623.99	27.78	27.33	55.11	2466.68	2311.61	4778.29	23.02	110.57	133.58	0
541	5	no	food and beverages	small	1	3	12	4.28571	1.42857	female	20	single	0	high school	937	1	no	Production worker	71.2	1.57	28.8856	overweight	84.5	increased	2880	632.42	302.85	935.28	224.98	47.04	272.01	104.07	109.87	213.94	303.38	145.95	449.33	13.22	1.54	14.76	1742.22	832.31	2574.53	31.17	37.54	68.71	0
542	5	no	food and beverages	small	1	3	12	4.28571	1.42857	female	43	civil union	2	elementary school	937	1	no	Machine operator	53.5	1.61	20.6396	normal weight	71.05	normal	7314	199.8	756.34	956.14	41.78	98.76	140.55	40.88	119.96	160.84	117.14	537.62	654.75	2.53	10.8	13.33	635.85	3557.64	4193.49	10.66	55.39	66.05	0
543	5	no	food and beverages	small	1	3	12	5.71429	1.90476	male	22	single	0	high school	942	1	no	Production worker	72.6	1.78	22.9138	normal weight	79.25	normal	0	346.85	1722.96	2069.81	98.19	257.26	355.45	91.27	631.78	723.05	157.38	833.92	991.31	11.79	7.17	18.96	1027.89	2492.39	3520.28	20.96	368.48	389.44	0
544	5	no	food and beverages	small	1	3	12	4.28571	1.42857	female	26	married	0	graduate	1230	1.3	yes	Plant manager	72.8	1.61	28.0853	overweight	86.95	increased	3320	992.16	1054.06	2046.22	369.08	138.55	507.64	342.6	337.23	679.84	280.47	578.27	858.75	3.43	4.65	8.08	2174.53	1796.65	3971.18	93.61	115.22	208.83	0
545	5	no	food and beverages	small	1	3	12	4.28571	1.42857	female	29	civil union	1	high school	1450	1.5	yes	Administrative assistant	57.1	1.59	22.5861	normal weight	76.3	normal	4200	370.35	903.27	1273.62	88.58	172.14	260.72	82.93	322.39	405.33	198.83	408.74	607.57	14.58	5.73	20.31	1058.71	3373.27	4431.98	19.92	116.56	136.48	0
546	5	no	food and beverages	small	1	3	12	5.71429	1.90476	male	29	single	2	elementary school	940	1	no	Production worker	89.9	1.73	30.0378	obesity I	98.55	increased	4876	707.85	1797.06	2504.91	116.34	422.79	539.13	65.06	329.51	394.56	526.45	1044.77	1571.22	16.88	23.17	40.05	1961.94	5092.82	7054.75	21.29	159.36	180.64	0
601	6	no	food and beverages	medium	2	2	6	21.7143	10.8571	male	39	civil union	2	middle scholl	2228	2.4	no	Plant manager	64.9	1.78	20.4835	normal weight	78.4	normal	1211	1249.68	3834.21	5083.89	356.62	440.03	796.65	774.6	1250.72	2025.32	118.47	2143.45	2261.92	11.48	34.38	45.86	6914.39	6890.7	13805.1	315.91	451.13	767.03	0
603	6	no	food and beverages	medium	2	2	6	21.7143	10.8571	male	23	married	0	high school	1200	1.3	no	Manufacturing technician	72.3	1.7	25.0173	overweight	83.15	normal	40	1055.44	3039.34	4094.78	430.01	571.15	1001.16	145.84	777.43	923.27	479.59	1690.75	2170.34	7.29	23.16	30.45	2429.65	4638.5	7068.15	38.54	235.2	273.74	0
607	6	no	food and beverages	medium	2	2	6	21.7143	10.8571	male	26	married	0	middle scholl	1050	1.1	no	Machine operator	71	1.71	24.281	normal weight	80.2	normal	1460	905.44	1416.87	2322.32	272.4	103.99	376.39	178.06	639.47	817.53	454.98	673.41	1128.39	19.24	3.93	23.16	2272.09	1827.64	4099.72	35.81	158.31	194.12	0
612	6	no	food and beverages	medium	2	2	6	21.7143	10.8571	male	24	married	1	high school	1400	1.5	no	Manufacturing technician	70.2	1.68	24.8724	normal weight	82.1	normal	960	660.22	1657.59	2317.81	211.48	162.19	373.68	153.76	469.69	623.45	294.98	1025.71	1320.69	21.4	9.17	30.57	1932.62	2071.92	4004.54	47.46	201.5	248.96	0
613	6	no	food and beverages	medium	2	2	6	21.7143	10.8571	male	24	married	0	middle scholl	1100	1.2	no	Machine operator	66	1.72	22.3094	normal weight	74.7	normal	3546	782.57	2036.65	2819.22	208.96	321.17	530.13	163.64	595.46	759.1	409.97	1120.02	1529.99	20.96	12.25	33.2	2544.11	6292.26	8836.37	48.33	215.97	264.3	0
614	6	no	food and beverages	medium	2	2	6	21.7143	10.8571	male	25	single	0	high school	1300	1.4	no	Machine operator	83.9	1.72	28.3599	overweight	88.1	normal	2280	453.82	3329.75	3783.57	146.21	526.81	673.02	118.37	1147.87	1266.24	189.24	1655.07	1844.31	9.87	23.19	33.06	945.35	3848.21	4793.55	36.5	562.77	599.26	0
618	6	no	food and beverages	medium	2	2	6	21.7143	10.8571	male	26	civil union	2	middle scholl	1600	1.7	yes	Administrative assistant	81.8	1.64	30.4134	obesity I	99.4	increased	0	692.69	1105.25	1797.94	186.01	184.57	370.59	220.22	232.59	452.81	286.46	688.08	974.54	18.96	9.04	28	2560.76	2225.47	4786.23	58.32	65.7	124.02	0
619	6	no	food and beverages	medium	2	2	6	21.7143	10.8571	male	30	civil union	0	middle scholl	1300	1.4	no	Machine operator	91.5	1.76	29.539	overweight	102.75	significantly increased	990	657.69	1067.14	1724.83	216.59	261.79	478.38	201.59	238.26	439.85	239.51	567.09	806.61	5.21	14.11	19.32	1212.17	2592.29	3804.45	47.35	67.31	114.66	0
622	6	no	food and beverages	medium	2	2	6	21.7143	10.8571	male	50	married	3	middle scholl	1405	1.5	no	Food processing worker	80.1	1.59	31.6839	obesity I	99.5	increased	448.7	709.5	1251.26	1960.76	185.93	312.48	498.41	159.62	292.18	451.8	363.95	646.6	1010.55	16.27	10.79	27.06	2053.21	2294.89	4348.1	47.77	65.72	113.48	0
623	6	no	food and beverages	medium	2	2	6	21.7143	10.8571	male	41	civil union	0	middle scholl	1125	1.2	no	Food processing worker	74	1.7	25.6055	overweight	82.7	normal	1260	668.14	991.21	1659.35	186.71	222.51	409.22	119.59	196.87	316.46	361.84	571.82	933.66	15.22	6.69	21.91	1781.51	1115.31	2896.82	25.29	84.15	109.44	0
625	6	no	food and beverages	medium	2	2	6	21.7143	10.8571	male	23	single	0	high school	954	1	no	Food processing worker	65.4	1.66	23.7335	normal weight	74.25	normal	1920	1246.87	3090.45	4337.32	335.13	706.61	1041.74	240.19	961.46	1201.65	671.55	1422.39	2093.94	21.6	26.44	48.04	3353.22	5204.71	8557.93	71.59	228.66	300.25	0
627	6	no	food and beverages	medium	2	2	6	21.7143	10.8571	male	37	married	3	high school	1300	1.4	no	Food processing worker	81.9	1.67	29.3664	overweight	91.5	normal	2174																						0
628	6	no	food and beverages	medium	2	2	6	6.83333	3.41667	female	24	single	0	graduate	937	1	yes	Plant manager	74.3	1.64	27.6249	overweight	85.05	increased	1800	694	1133.39	1827.39	189.76	198.71	388.47	217.55	398.42	615.97	286.69	536.26	822.95	12.36	4.67	17.03	1695.34	3646.34	5341.67	39.4	164.75	204.15	0
629	6	no	food and beverages	medium	2	2	6	6.83333	3.41667	female	24	married	0	high school	937	1	no	Machine operator	54.9	1.54	23.1489	normal weight	73.25	normal	3285	668.4	968.49	1636.89	201.11	288.36	489.48	104.61	320.28	424.89	362.68	359.85	722.52	22.87	5.87	28.74	2147.17	2532.58	4679.75	22.17	118.87	141.04	0
632	6	no	food and beverages	medium	2	2	6	21.7143	10.8571	male	30	married	1	high school	1050	1.1	no	Machine operator	94.7	1.75	30.9224	obesity I	104.3	significantly increased	640	814.36	678.18	1492.54	230.75	134.1	364.85	153.27	272.23	425.5	430.34	271.85	702.19	26.55	3.65	30.2	2592.44	2228.43	4820.87	49.24	115.23	164.47	0
638	6	no	food and beverages	medium	2	2	6	6.83333	3.41667	female	32	single	2	high school	954	1	no	Machine operator	68.9	1.63	25.9325	overweight	83.2	increased	1120	353.74	663.56	1017.3	114.34	95.85	210.19	39.06	218.71	257.76	200.34	349	549.35	7.74	4	11.73	870.38	2078.27	2948.65	10.9	60.57	71.47	0
643	6	no	food and beverages	medium	2	2	6	6.83333	3.41667	female	27	married	2	high school	1908	2	yes	Administrative assistant	48.7	1.59	19.2635	normal weight	70.3	normal	960	484.5	2415.7	2900.21	133.6	427.88	561.49	111.73	986.71	1098.44	239.17	1001.11	1240.28	13.73	23.17	36.9	1401.04	2907.48	4308.52	25.65	253.45	279.1	0
644	6	no	food and beverages	medium	2	2	6	21.7143	10.8571	male	34	single	0	graduate	1750	1.9	yes	Manufacturing technician	81.8	1.78	25.8174	overweight	94.65	increased	1167.3	986.46	2385.85	3372.31	250.18	293.32	543.5	178.75	768.15	946.9	557.53	1324.38	1881.91	29.11	14.29	43.4	2720.61	2511.46	5232.06	53.27	346.59	399.86	1
645	6	no	food and beverages	medium	2	2	6	6.83333	3.41667	female	29	single	0	graduate	1700	1.8	yes	Manufacturing technician	53.3	1.54	22.4743	normal weight	71.05	normal	1038	1033.09	1509.87	2542.96	223.65	159.08	382.73	364.69	409.55	774.24	444.74	941.25	1385.99	15.84	4.85	20.69	1843.32	2085.65	3928.96	122.12	194.43	316.55	0
646	6	no	food and beverages	medium	2	2	6	6.83333	3.41667	female	30	single	0	psot-graduation	1908	2	yes	Plant manager	64.1	1.62	24.3903	normal weight	79.7	normal	0	736.18	1671.18	2407.37	207.96	216.29	424.25	201.63	414.42	616.05	326.59	1040.48	1367.07	12.46	6.19	18.66	1642.15	1646.69	3288.84	75.38	228.87	304.25	0
647	6	no	food and beverages	medium	2	2	6	6.83333	3.41667	female	32	married	0	graduate	1908	2	yes	Plant manager	84.2	1.64	31.3058	obesity I	96	significantly increased	2878	306.81	781.7	1088.5	121.63	128.12	249.75	74.86	219.96	294.81	110.32	433.62	543.94	5.64	6.36	12.01	1956.72	2326.31	4283.03	15.63	74.57	90.2	0
648	6	no	food and beverages	medium	2	2	6	6.83333	3.41667	female	36	married	0	high school	954	1	no	Machine operator	65.7	1.53	28.0661	overweight	85.3	increased	1680	644.22	1240.03	1884.26	188.02	171.84	359.86	118.24	475.93	594.17	337.97	592.26	930.23	16.26	15.76	32.02	1636.38	2281.33	3917.71	25.04	117.95	142.99	0
649	6	no	food and beverages	medium	2	2	6	6.83333	3.41667	female	27	single	0	graduate	954	1	yes	Plant manager	53.5	1.6	20.8984	normal weight	72.4	normal	600	806.41	1217.68	2024.09	254.5	177.84	432.34	176.51	354.67	531.18	375.41	685.17	1060.57	16.27	5.06	21.33	2748.99	1313.02	4062	40.66	188.71	229.37	0
650	6	no	food and beverages	medium	2	2	6	6.83333	3.41667	female	23	married	1	high school	1085	1.2	no	Machine operator	43.9	1.55	18.2726	ubderweight	64	normal	1017	796.41	1044.4	1840.82	176.09	193.65	369.74	124.8	250.15	374.95	495.52	600.6	1096.12	27.85	7.82	35.67	2222.43	4200.76	6423.19	28.22	87.5	115.72	0
651	6	no	food and beverages	medium	2	2	6	6.83333	3.41667	female	29	single	0	specialization	1600	1.7	yes	Administrative assistant	47.2	1.65	17.337	ubderweight	70.5	normal	1158	1190.56	1211.94	2402.5	291.31	142.56	433.87	257.31	460.51	717.82	641.93	608.87	1250.8	19.17	3.87	23.04	1553.12	2223.15	3776.26	89.53	213.47	303	0
652	6	no	food and beverages	medium	2	2	6	6.83333	3.41667	female	40	married	1	middle scholl	954	1	no	Food processing worker	76.4	1.54	32.2145	obesity I	94.55	significantly increased	1080																						0
701	7	no	textile	medium	8	1.2	6	6.65454	5.54545	female	45	married	1	high school	1150	1.2	yes	Manufacturing technician	61.6	1.55	25.64	overweight	83.1	increased	6960	243.19	1072.88	1316.07	100.03	120.43	220.45	86.04	229.34	315.38	57.12	723.11	780.24	1.8	11.76	13.56	691.14	2092.53	2783.68	19.97	84.96	104.93	0
702	7	no	textile	medium	8	1.2	6	6.65454	5.54545	female	53	married	1	middle scholl	937	1	no	Production worker	82.4	1.53	35.2001	obesity II	104.1	significantly increased	5280	345.15	973.44	1318.59	77.28	139.54	216.82	81.67	217.89	299.56	186.2	616.01	802.21	10.13	4.99	15.12	1043.29	1381.06	2424.35	17.22	70.33	87.55	0
703	7	no	textile	medium	8	1.2	6	6.65454	5.54545	female	62	divorced	3	high school	937	1	no	Production worker	52.5	1.44	25.3183	overweight	89.55	significantly increased	3840	389.23	1084.48	1473.72	106.33	246.67	353	94.41	288.88	383.29	188.49	548.94	737.43	2.69	6.88	9.56	700.41	1750.14	2450.54	29.44	81.07	110.51	0
705	7	no	textile	medium	8	1.2	6	6.65454	5.54545	female	59	married	2	elementary school	1908	2	no	Production worker	68.5	1.57	27.7902	overweight	89.9	significantly increased	885	879.32	1900.96	2780.28	293.64	188.62	482.26	199.06	506.22	705.28	386.63	1206.12	1592.74	15.07	19.9	34.97	2851.95	2969.26	5821.21	75.64	180.36	256	0
707	7	no	textile	medium	8	1.2	6	6.65454	5.54545	female	52	married	4	elementary school	937	1	no	Production worker	56.8	1.5	25.2444	overweight	82.4	increased	960	697.16	775.01	1472.18	209.28	159.4	368.69	154.89	185.07	339.96	332.99	430.55	763.54	17.23	5.11	22.34	2850.83	3049.46	5900.28	49.33	83.15	132.49	0
708	7	no	textile	medium	8	1.2	6	6.65454	5.54545	female	52	married	0	middle scholl	937	1	no	Production worker	55.7	1.58	22.3121	normal weight	80.8	increased	2100	219.26	696.08	915.34	56.34	45.65	101.99	28.61	110.65	139.26	134.31	539.77	674.08	19.67	7.21	26.88	1827.28	706.52	2533.8	11.36	28.36	39.72	0
709	7	no	textile	medium	8	1.2	6	6.65454	5.54545	female	49	single	0	elementary school	937	1	no	Production worker	62.9	1.57	25.5183	overweight	81.3	increased	720	483.13	1898.11	2381.24	131.75	138.86	270.61	135.97	562.64	698.61	215.41	1196.62	1412.02	5.14	3.2	8.34	1174.63	3138.06	4312.69	34.82	255.1	289.92	0
712	7	no	textile	medium	8	1.2	6	9.6	8	male	29	single	0	elementary school	937	1	no	Manufacturing technician	101.9	1.75	33.2735	obesity I	109.85	significantly increased	1280	714.58	1293.09	2007.67	202.05	129.49	331.54	89.15	399.9	489.05	423.38	763.71	1187.09	32.26	10.91	43.17	1212.86	2391.67	3604.53	27.67	160.15	187.82	0
714	7	no	textile	medium	8	1.2	6	6.65454	5.54545	female	51	single	1	elementary school	937	1	no	Production worker	52.2	1.57	21.1773	normal weight	73	normal	1979	248.84	714.02	962.86	99.2	138.58	237.78	58.32	252.38	310.71	91.31	323.06	414.37	6.19	2.18	8.36	658.72	1124.13	1782.85	17.27	118.38	135.65	0
716	7	no	textile	medium	8	1.2	6	6.65454	5.54545	female	48	civil union	0	elementary school	937	1	no	Production worker	56.4	1.44	27.1991	overweight	81	increased	1880	496.7	1478.69	1975.39	124.27	227.7	351.98	53.79	663.17	716.96	318.64	587.82	906.46	14	20.16	34.16	1467.86	2026.84	3494.7	14.08	325.58	339.67	0
717	7	no	textile	medium	8	1.2	6	6.65454	5.54545	female	37	married	1	middle scholl	937	1	no	Production worker	54.8	1.52	23.7188	normal weight	71	normal	3120	585.1	400.35	985.44	100.44	40.58	141.01	286.26	96.13	382.39	198.4	263.64	462.04	5.85	14.15	20	539.91	694.91	1234.82	178.05	13.69	191.74	0
723	7	no	textile	medium	8	1.2	6	6.65454	5.54545	female	50	married	1	middle scholl	937	1	no	Production worker	80.5	1.54	33.9433	obesity I	101.4	significantly increased	1920	563.33	1334.17	1897.5	108.19	169.46	277.65	204.28	383.41	587.69	250.85	781.3	1032.15	6.98	5.54	12.51	2278.21	1940.49	4218.7	55.99	158.56	214.55	0
725	7	no	textile	medium	8	1.2	6	6.65454	5.54545	female	45	civil union	0	middle scholl	937	1	no	Production worker	57.8	1.58	23.1533	normal weight	81.95	increased	1830	405.86	816.01	1221.87	175.96	125.88	301.84	159.98	207.22	367.2	69.92	482.91	552.83	2.09	8.98	11.07	579.5	1555.96	2135.46	36.41	67.76	104.17	0
727	7	no	textile	medium	8	1.2	6	6.65454	5.54545	female	60	widowed	5	elementary school	3339	3.6	no	Production worker	59.5	1.46	27.9133	overweight	90.1	significantly increased	1740	381.79	264.88	646.67	57.56	40.83	98.39	60.04	108.76	168.8	264.19	115.3	379.49	8.5	2.87	11.37	410.82	745.2	1156.02	13.43	50.95	64.38	0
728	7	no	textile	medium	8	1.2	6	6.65454	5.54545	female	49	married	2	middle scholl	937	1	no	Production worker	49.3	1.45	23.4483	normal weight	76	normal	1615	883.56	1066.66	1950.22	106.66	105.88	212.54	284.42	261.82	546.24	492.48	698.96	1191.44	5.49	4.08	9.58	1688.58	1631.63	3320.21	67.69	55.03	122.72	0
729	7	no	textile	medium	8	1.2	6	6.65454	5.54545	female	48	single	0	elementary school	937	1	no	Production worker	63.8	1.62	24.3103	normal weight	85.5	increased	4020	366.8	1090.01	1456.8	122.43	109.27	231.7	65.86	415.68	481.54	178.5	565.06	743.56	3	10.5	13.5	792.28	2404.8	3197.08	21.75	130.87	152.62	0
732	7	no	textile	medium	8	1.2	6	6.65454	5.54545	female	43	widowed	2	middle scholl	937	1	no	Production worker	53.4	1.43	26.1137	overweight	86.5	increased	1845	623.9	1062.01	1685.91	245.91	211.6	457.52	157.39	304.54	461.93	220.6	545.87	766.47	11.13	6.2	17.32	1414.48	2278.88	3693.36	46.26	97.07	143.33	0
734	7	no	textile	medium	8	1.2	6	6.65454	5.54545	female	59	married	3	middle scholl	937	1	no	Production worker	66.3	1.59	26.2252	overweight	91.3	significantly increased	2810	632.51	727.89	1360.4	85.58	84.09	169.67	257.82	130.86	388.68	289.11	512.94	802.05	13.4	0.8	14.2	1311.72	1022.79	2334.52	73.55	53.78	127.33	0
735	7	no	textile	medium	8	1.2	6	6.65454	5.54545	female	61	divorced	2	middle scholl	937	1	no	Production worker	89.5	1.45	42.5684	obesity III	119.1	significantly increased	3226.5	511.5	1215.32	1726.82	175.14	105.53	280.67	148.07	407.79	555.86	188.28	702.01	890.29	5.75	9.49	15.23	1021.13	1792.66	2813.79	46.79	101.93	148.72	0
736	7	no	textile	medium	8	1.2	6	6.65454	5.54545	female	51	civil union	2	elementary school	937	1	no	Production worker	74.2	1.53	31.6972	obesity I	102.3	significantly increased	1320	425.01	1343.27	1768.28	115.2	294.18	409.38	119.83	367.12	486.95	189.98	681.97	871.95	11.54	14.13	25.67	989.8	2515.25	3505.05	30.54	142.09	172.63	0
737	7	no	textile	medium	8	1.2	6	6.65454	5.54545	female	40	single	0	middle scholl	937	1	no	Production worker	69.4	1.55	28.8866	overweight	89.5	significantly increased	1927.5	539.04	781.3	1320.34	38.19	90.38	128.57	210.91	192.91	403.82	289.94	498.02	787.96	7.1	6.03	13.13	1446.35	1271.21	2717.56	68.41	46.24	114.65	0
738	7	no	textile	medium	8	1.2	6	6.65454	5.54545	female	55	civil union	1	middle scholl	937	1	no	Production worker	59.8	1.51	26.2269	overweight	92	significantly increased	0	50.04	584.86	634.9	10.43	77.96	88.39	16.14	101.67	117.81	23.47	405.22	428.69	0.16	3.84	4	877.97	538.04	1416	4.55	35.01	39.56	0
739	7	no	textile	medium	8	1.2	6	6.65454	5.54545	female	47	married	2	elementary school	937	1	no	Production worker	80.9	1.43	39.5618	obesity II	112.5	significantly increased	1137	487.75	1051.5	1539.24	122.18	88.58	210.76	235.38	288.03	523.42	130.18	674.89	805.07	7.22	4.01	11.23	2393.07	1375.89	3768.96	96.69	117.14	213.82	0
801	8	no	textile	small	7	4.5	18	10.5	2.33333	male	42	married	1	elementary school	937	1	no	Administrative assistant	97.3	1.73	32.5103	obesity I	112.75	significantly increased	240	88.65	375.81	464.46	54.33	94.31	148.64	31.61	156.49	188.1	2.71	125.01	127.71	0.16	4.25	4.41	168.26	704.84	873.1	9.81	77	86.81	0
807	8	no	textile	small	7	4.5	18	10.5	2.33333	male	28	single	0	graduate	1419	1.5	yes	Administrative assistant	105.6	1.7	36.5398	obesity II	98.5	increased	2400	1375.98	1275.45	2651.43	249.92	158.46	408.38	438.78	451.05	889.83	687.29	665.93	1353.22	18.41	7.2	25.61	2977.87	2431.21	5409.08	100.82	188.69	289.51	0
809	8	no	textile	small	7	4.5	18	9.34615	2.07692	female	42	single	3	high school	937	1	no	Production worker	86.1	1.66	31.2455	obesity I	95	significantly increased	1920	668.37	2360.87	3029.24	186.59	290.57	477.16	232.01	1076.54	1308.55	249.77	993.77	1243.54	2.37	11.75	14.12	1182.29	499.34	1681.63	57.08	304.56	361.64	0
812	8	no	textile	small	7	4.5	18	10.5	2.33333	male	65	married	4	high school	2700	2.9	yes	Administrative assistant	60.8	1.67	21.8007	normal weight	79.25	normal	1950	663.61	972.79	1636.4	236.56	161.82	398.37	195.08	307.94	503.02	231.98	503.03	735.01	13.53	5.31	18.83	1613.13	1390.41	3003.55	57.05	154.15	211.21	0
813	8	no	textile	small	7	4.5	18	9.34615	2.07692	female	59	single	0	high school	2900	3.1	yes	Administrative assistant	71.2	1.54	30.0219	obesity I	99.65	significantly increased	480	677.01	811.04	1488.05	143.39	164.39	307.78	248.2	163.44	411.64	285.41	483.21	768.62	7.24	5.27	12.51	1372.61	1083.71	2456.32	73.83	53.83	127.66	0
814	8	no	textile	small	7	4.5	18	9.34615	2.07692	female	22	single	0	high school	1100	1.2	yes	Administrative assistant	54.1	1.59	21.3995	normal weight	66.75	normal	1480	504.81	1155.3	1660.11	215.37	195.67	411.03	120.32	259.57	379.89	169.12	700.06	869.18	13.66	6.63	20.29	1159.05	2386.37	3545.42	56.42	129.14	185.55	0
816	8	no	textile	small	7	4.5	18	10.5	2.33333	male	52	single	2	middle scholl	5000	5.3	yes	Plant manager	86	1.65	31.5886	obesity I	107	significantly increased	600	1577.48	1112.22	2689.7	503.36	157.61	660.97	761.41	386.39	1147.81	312.7	568.22	880.92	14.23	7.92	22.15	2653.02	1779.59	4432.62	261.3	112.88	374.19	0
818	8	no	textile	small	7	4.5	18	9.34615	2.07692	female	25	civil union	1	high school	850	0.9	no	Production worker	59.6	1.64	22.1594	normal weight	77.65	normal	478	698.64	1946.62	2645.26	165.92	275.86	441.78	197.49	538.82	736.31	335.24	1131.93	1467.17	6.77	16.14	22.91	1523.62	2877.29	4400.91	35.55	166.08	201.64	0
821	8	no	textile	small	7	4.5	18	10.5	2.33333	male	36	civil union	5	middle scholl	1000	1.1	no	Plant manager	91.8	1.7	31.7647	obesity I	107.6	significantly increased	0	800.26	1780.05	2580.31	177.82	251.72	429.54	277.54	406.15	683.69	344.9	1122.18	1467.08	7.7	15.36	23.06	1231.41	2587.83	3819.24	115.7	105.31	221.01	0
822	8	no	textile	small	7	4.5	18	9.34615	2.07692	female	24	single	1	high school	937	1	no	Production worker	70.2	1.5	31.2	obesity I	92.25	significantly increased	2424	517.26	414.12	931.38	128.09	35.53	163.62	206.27	83.66	289.93	182.9	294.92	477.82	13.06	2.65	15.71	1312.21	216.53	1528.74	58.68	33.71	92.39	0
823	8	no	textile	small	7	4.5	18	9.34615	2.07692	female	39	single	2	high school	937	1	no	Production worker	59.3	1.55	24.6826	normal weight	77.5	normal	2232	347.31	1243.76	1591.07	105.48	197.03	302.51	125.98	295.15	421.12	115.86	751.58	867.44	3.53	8.75	12.28	699.34	1351.62	2050.96	26.89	141.09	167.99	0
827	8	no	textile	small	7	4.5	18	9.34615	2.07692	female	38	married	2	high school	937	1	no	Production worker	67.7	1.58	27.1191	overweight	84.6	increased	2160	585.4	1820.55	2405.95	99.71	148.27	247.98	169.88	458.5	628.38	315.81	1213.78	1529.59	4.05	9.2	13.26	1026.42	1275.1	2301.53	54.47	123.43	177.9	0
829	8	no	textile	small	7	4.5	18	10.5	2.33333	male	34	married	2	high school	2099	2.2	no	Plant manager	99.5	1.7	34.4291	obesity I	111.9	significantly increased	0	441.89	990.47	1432.36	45.31	101.71	147.02	194.16	205.32	399.48	202.42	683.43	885.86	14.97	19.93	34.9	5082.07	2269.29	7351.35	32.57	78.18	110.75	1
834	8	no	textile	small	7	4.5	18	9.34615	2.07692	female	31	married	0	graduate	937	1	no	Production worker	52.3	1.56	21.4908	normal weight	70	normal	600	384.29	2028.83	2413.12	93.79	412.52	506.31	58.14	654.83	712.97	232.35	961.48	1193.83	21.67	24.8	46.47	699.65	10400.7	11100.4	17.27	296.55	313.82	1
840	8	no	textile	small	7	4.5	18	9.34615	2.07692	female	22	single	0	high school	937	1	no	Production worker	61.1	1.58	24.4752	normal weight	73.2	normal	1800	1307.9	1861.61	3169.51	223.58	292.82	516.4	415.45	502.27	917.72	668.88	1066.52	1735.4	15.02	21.11	36.13	1934.17	2948.98	4883.15	131.43	145.4	276.83	0
841	8	no	textile	small	7	4.5	18	9.34615	2.07692	female	25	single	2	high school	937	1	no	Production worker	54.7	1.46	25.6615	overweight	83	increased	8394	548.79	777.47	1326.25	124.28	100.08	224.37	147	187.66	334.66	277.5	489.72	767.23	12.61	8.09	20.7	1433.77	1206.86	2640.63	50.53	41.6	92.13	0
844	8	no	textile	small	7	4.5	18	10.5	2.33333	male	39	married	1	middle scholl	937	1	yes	Machine operator	64.5	1.63	24.2764	normal weight	83.25	normal	6438	601.9	1486.9	2088.79	86.32	139.22	225.54	176.3	442.91	619.21	339.27	904.77	1244.04	9.23	9.64	18.87	1801.82	2277.12	4078.94	40.41	156.81	197.22	1
845	8	no	textile	small	7	4.5	18	9.34615	2.07692	female	44	married	1	high school	1431	1.5	yes	Administrative assistant	69.2	1.57	28.0742	overweight	90.6	significantly increased	1380.3	1097.49	1032.63	2130.12	148.62	88.91	237.53	168.46	419.91	588.37	780.42	523.81	1304.22	12.3	8.9	21.2	1970.86	2237.92	4208.78	56.06	128.04	184.1	0
846	8	no	textile	small	7	4.5	18	10.5	2.33333	male	32	single	0	high school	937	1	no	Machine operator	73.5	1.7	25.4325	overweight	86.35	normal	2520	840.73	2057.1	2897.83	113.33	190.17	303.5	470.26	594.38	1064.64	257.14	1272.55	1529.69	4.47	12.57	17.04	2355.39	2822.31	5177.7	193.2	195.05	388.25	1
847	8	no	textile	small	7	4.5	18	10.5	2.33333	male	32	single	0	high school	937	1	no	Production worker	73.7	1.66	26.7455	overweight	89.15	normal	594	1140.81	1921.95	3062.76	257.37	270.65	528.02	551.42	675.42	1226.83	332.03	975.88	1307.91	13.51	3.48	16.99	4643.73	3533.47	8177.2	200.37	234.84	435.21	1
848	8	no	textile	small	7	4.5	18	10.5	2.33333	male	23	single	0	high school	1431	1.5	no	Machine operator	71.1	1.69	24.8941	normal weight	75.5	normal	2447.5	595.17	4113.29	4708.46	121.09	627.79	748.88	149.93	1281.25	1431.18	324.15	2204.25	2528.39	25.51	56.73	82.24	2569.4	9149.93	11719.3	58.96	464.14	523.11	0
849	8	no	textile	small	7	4.5	18	10.5	2.33333	male	26	married	1	high school	1600	1.7	no	Manufacturing technician	92.2	1.83	27.5314	overweight	93	normal	180	1122.39	1383.59	2505.98	252.18	146.66	398.83	484.77	433.37	918.13	385.44	803.56	1189.01	21.93	6.18	28.1	5057.92	2440.12	7498.05	192.26	105.34	297.6	0
850	8	no	textile	small	7	4.5	18	9.34615	2.07692	female	26	married	0	high school	937	1	yes	Production worker	45.8	1.65	16.8228	ubderweight	62	normal	1600	486.95	1633.59	2120.54	130.95	243.68	374.62	129.02	334.27	463.29	226.98	1055.64	1282.63	10.83	14.3	25.13	1647.73	3373.54	5021.27	46.86	99.05	145.91	0
851	8	no	textile	small	7	4.5	18	9.34615	2.07692	female	44	single	3	high school	937	1	no	Production worker	90.5	1.62	34.4841	obesity I	109.5	significantly increased	2820	420.04	1581.43	2001.47	50.87	159.09	209.96	159.92	421.8	581.72	209.25	1000.54	1209.79	10.58	7.57	18.15	1706.03	2288.96	3994.99	53.52	114.06	167.58	0
852	8	no	textile	small	7	4.5	18	10.5	2.33333	male	49	married	2	high school	1673	1.8	yes	Production worker	69.9	1.67	25.0636	overweight	84.7	normal	120	846.47	1940.89	2787.36	232.3	489.52	721.82	182.62	579.05	761.67	431.55	872.32	1303.87	23.07	14.12	37.2	1912.01	2944.82	4856.82	45.6	151.91	197.5	1
1002	10	yes	textile	medium	17	2	8	20.6667	10.3333	male	57	widowed	2	high school	2200	2.3	yes	Manufacturing technician	83.4	1.7	28.8581	overweight	102.75	significantly increased	240	656.37	1472.71	2129.08	212.59	119.15	331.74	92.2	129.15	221.35	351.58	1224.41	1575.99	13.9	13.34	27.24	2032.85	2338.17	4371.02	26.79	53.65	80.43	1
1003	10	yes	textile	medium	17	2	8	20.6667	10.3333	male	42	married	2	high school	1908	2	yes	Manufacturing technician	65.5	1.69	22.9334	normal weight	75.85	normal	1582	603.11	2125.86	2728.96	162.25	288.62	450.87	102.09	420.26	522.35	338.77	1416.97	1755.74	25.27	37.19	62.46	2252.92	3247.41	5500.34	24.89	153.07	177.96	0
1004	10	yes	textile	medium	17	2	8	20.6667	10.3333	male	57	married	5	elementary school	937	1	no	Machine operator	86.6	1.62	32.998	obesity I	109	significantly increased	756	612.69	1073.46	1686.15	194.95	187.36	382.31	107.58	414.5	522.08	310.16	471.6	781.76	23.79	6.5	30.3	1726.5	2325.83	4052.33	37.88	119.02	156.9	0
1005	10	yes	textile	medium	17	2	8	6.8	3.4	female	41	single	0	graduate	937	1	no	Manufacturing technician	53.8	1.63	20.2492	normal weight	72.65	normal	3600	551.2	1027.49	1578.7	63.25	133.61	196.86	98.67	239.94	338.61	389.28	653.95	1043.23	18.42	7.41	25.83	1838.32	1234.98	3073.31	25.13	92.99	118.12	0
1006	10	yes	textile	medium	17	2	8	6.8	3.4	female	40	married	2	middle scholl	937	1	no	Production worker	71.3	1.55	29.6774	overweight	98.1	significantly increased	3720	749.59	1828.14	2577.73	220.46	386.11	606.57	274.71	572.99	847.7	254.42	869.04	1123.46	10.94	10.19	21.13	3945.77	3568.53	7514.3	70.46	160.63	231.09	0
1007	10	yes	textile	medium	17	2	8	6.8	3.4	female	36	married	2	high school	1400	1.5	no	Manufacturing technician	86.8	1.69	30.3911	obesity I	98	significantly increased	1840	273.62	1605.45	1879.06	101.28	173.72	275	93.4	493.75	587.15	78.94	937.97	1016.91	1.75	6.51	8.26	1201.78	1713.04	2914.81	28.75	224.15	252.89	0
1009	10	yes	textile	medium	17	2	8	6.8	3.4	female	54	married	5	high school	1431	1.5	no	Food processing worker	89.7	1.55	37.3361	obesity II	107.5	significantly increased	3925.5	356.88	676.73	1033.61	123.83	103.3	227.13	79.11	93.34	172.45	153.94	480.09	634.03	14.99	8.43	23.42	1021.43	773.92	1795.35	26.91	12.52	39.43	1
1010	10	yes	textile	medium	17	2	8	6.8	3.4	female	34	married	1	high school	1400	1.5	no	Manufacturing technician	74	1.58	29.6427	overweight	95.15	significantly increased	2400	432.27	1575.78	2008.05	141.95	275.6	417.55	71.63	460.18	531.81	218.7	840	1058.69	13.58	18.43	32.01	1013.82	1948.48	2962.3	21.76	110.24	132	0
1011	10	yes	textile	medium	17	2	8	6.8	3.4	female	28	civil union	1	high school	1431	1.5	no	Production worker	61.2	1.53	26.1438	overweight	90.65	significantly increased	1087.5	710.29	1246.8	1957.1	210.74	344.23	554.97	229.88	504.82	734.7	269.67	397.75	667.42	12.95	5.56	18.51	1853.05	3258.81	5111.86	58.01	197.11	255.12	0
1014	10	yes	textile	medium	17	2	8	6.8	3.4	female	41	married	0	graduate	1431	1.5	no	Production worker	52.7	1.45	25.0654	overweight	77	normal	1840	225.86	544.88	770.73	112.55	108.04	220.59	64.08	149.07	213.15	49.22	287.77	336.99	0.95	8.39	9.34	489.18	1825.51	2314.7	20.34	61.6	81.94	0
1017	10	yes	textile	medium	17	2	8	20.6667	10.3333	male	46	single	3	middle scholl	1600	1.7	no	Manufacturing technician	90.1	1.67	32.3066	obesity I	103.35	significantly increased	3706	731.99	1899.34	2631.33	254.27	190.08	444.35	224.67	425.47	650.14	253.05	1283.79	1536.84	13.92	5	18.92	2314.24	2315.95	4630.19	99.62	152.17	251.79	0
1018	10	yes	textile	medium	17	2	8	6.8	3.4	female	42	divorced	1	high school	1200	1.3	no	Production worker	97.6	1.58	39.0963	obesity II	103.25	significantly increased	3690	567.29	1104.99	1672.28	145.45	167.48	312.94	183.9	170.8	354.71	237.94	766.7	1004.64	9.82	10.13	19.95	1424.17	1323.06	2747.23	45.67	58.6	104.27	0
1019	10	yes	textile	medium	17	2	8	6.8	3.4	female	34	married	1	high school	937	1	no	Production worker	60.9	1.53	26.0156	overweight	82.5	increased	1320	617.14	1140.81	1757.95	165.85	217.94	383.8	187.51	416.63	604.14	263.77	506.24	770.01	13.3	2.93	16.23	1159.18	3325.83	4485.01	45.53	138.54	184.07	0
1020	10	yes	textile	medium	17	2	8	6.8	3.4	female	31	married	0	high school	1412	1.5	no	Manufacturing technician	61	1.52	26.4024	overweight	80.8	increased	3247.5	440.37	1248.08	1688.45	147.37	191.62	338.98	120.98	307.84	428.81	172.03	748.62	920.65	9.93	5.65	15.58	1555.71	1238.73	2794.44	36.75	115.04	151.79	0
1022	10	yes	textile	medium	17	2	8	6.8	3.4	female	49	single	1	middle scholl	937	1	no	Production worker	59.7	1.49	26.8907	overweight	83.65	increased	967.5	397.53	988.03	1385.55	165.17	55.37	220.54	91.63	62.71	154.34	140.72	869.94	1010.66	13.02	3.32	16.34	993.71	751.13	1744.84	34.95	20.39	55.34	0
1024	10	yes	textile	medium	17	2	8	6.8	3.4	female	44	single	3	high school	937	1	no	Production worker	72.5	1.54	30.5701	obesity I	97.6	significantly increased	2040	498.53	1183.47	1682.01	217.55	169.8	387.34	130.76	362.28	493.04	150.23	651.4	801.63	13	6.7	19.7	1139.9	2197.44	3337.34	48.86	96.19	145.05	0
1025	10	yes	textile	medium	17	2	8	6.8	3.4	female	40	married	0	high school	937	1	no	Production worker	62.3	1.56	25.5999	overweight	87.65	increased	4240	533.2	1886.56	2419.76	178.18	225.47	403.65	106.36	668.24	774.6	248.66	992.86	1241.51	18.21	21.82	40.03	1426.41	2259.8	3686.21	38.46	188.49	226.95	0
1029	10	yes	textile	medium	17	2	8	20.6667	10.3333	male	35	civil union	1	high school	1500	1.6	yes	Manufacturing technician	67.7	1.66	24.5682	normal weight	85.25	normal	2430	522.65	1654.05	2176.7	164.79	175.42	340.22	155.48	368.33	523.82	202.37	1110.29	1312.66	13.93	5.02	18.95	1406.82	2084.21	3491.03	57.18	186.53	243.71	0
1030	10	yes	textile	medium	17	2	8	20.6667	10.3333	male	50	married	2	high school	1750	1.9	no	Manufacturing technician	85.9	1.73	28.7013	overweight	106.95	significantly increased	2034	519.92	1625.82	2145.74	211.28	279.8	491.09	129.63	460.67	590.3	179.01	885.35	1064.36	12.2	12.49	24.69	637.96	2032.56	2670.52	47.95	56.92	104.87	0
1031	10	yes	textile	medium	17	2	8	6.8	3.4	female	41	single	0	high school	937	1	no	Production worker	62.6	1.6	24.4531	normal weight	85.25	increased	1410	519.38	792.43	1311.81	144.4	194.08	338.48	161.07	268.53	429.59	213.91	329.83	543.74	12.02	8.31	20.33	1191.33	722.88	1914.21	39.14	80.23	119.37	0
1032	10	yes	textile	medium	17	2	8	6.8	3.4	female	34	married	1	high school	937	1	no	Production worker	59.6	1.52	25.7964	overweight	89.55	significantly increased	3600	640.78	1530.09	2170.87	226.08	444.98	671.06	125.6	504.68	630.28	289.11	580.42	869.52	16.01	6.47	22.48	1285.69	2676.87	3962.56	48.26	192.87	241.13	0
1102	11	yes	textile	small	16	1.33333	4	7.16667	5.375	male	41	married	2	high school	1000	1.1	no	Production worker	63	1.58	25.2363	overweight	82.8	normal	1188	483.11	1174.12	1657.24	130.67	185.48	316.15	129.88	210.8	340.68	222.56	777.84	1000.4	17.63	10.53	28.16	1356.6	1892.88	3249.48	31.5	54.64	86.14	0
1104	11	yes	textile	small	16	1.33333	4	2.30303	1.72727	female	38	married	1	high school	937	1	no	Production worker	78.9	1.56	32.4211	obesity I	98.4	significantly increased	888	451.32	1701.24	2152.56	192.22	168.08	360.3	128	589.34	717.34	131.11	943.82	1074.92	5.37	20.28	25.65	726.44	2084.15	2810.59	47.83	202.75	250.57	0
1105	11	yes	textile	small	16	1.33333	4	7.16667	5.375	male	26	civil union	2	high school	1200	1.3	no	Food processing worker	88.1	1.69	30.8463	obesity I	101.35	increased	1440	541.97	999.43	1541.4	236.48	190.88	427.36	185.35	419	604.35	120.14	389.54	509.68	3.5	6.57	10.07	1470.65	2874.15	4344.79	62.51	143.06	205.57	0
1108	11	yes	textile	small	16	1.33333	4	2.30303	1.72727	female	36	married	0	high school	937	1	no	Production worker	63.5	1.55	26.4308	overweight	88.65	significantly increased	840	305.32	1248.23	1553.55	40.7	160.47	201.16	8.96	346.58	355.54	255.66	741.19	996.85	13.95	9.94	23.88	1194.94	2387.62	3582.56	3.98	110.12	114.1	0
1109	11	yes	textile	small	16	1.33333	4	7.16667	5.375	male	59	married	3	middle scholl	937	1	no	Food processing worker	89.7	1.66	32.5519	obesity I	109.3	significantly increased	0	822.47	1139.69	1962.15	371.02	156.44	527.46	243.39	350.57	593.96	208.05	632.67	840.72	15.43	12.14	27.57	1828.1	1780.54	3608.64	88.11	105.76	193.86	1
1110	11	yes	textile	small	16	1.33333	4	2.30303	1.72727	female	27	married	1	high school	937	1	no	Production worker	58.6	1.59	23.1795	normal weight	81.35	increased	2580	720.15	1300.97	2021.12	142.68	140.32	283	345.28	508.09	853.36	232.19	652.57	884.75	13.75	8.32	22.08	2541.97	1699.02	4240.99	130.71	170.28	300.99	0
1111	11	yes	textile	small	16	1.33333	4	2.30303	1.72727	female	33	married	1	high school	1200	1.3	no	Manufacturing technician	55.2	1.53	23.5807	normal weight	85	increased	0	477.15	613.48	1090.63	155.34	61.22	216.55	85.33	152.41	237.73	236.49	399.86	636.35	12.74	4.06	16.81	1274.69	1092.59	2367.28	32.5	41.27	73.78	0
1113	11	yes	textile	small	16	1.33333	4	7.16667	5.375	male	52	married	3	middle scholl	937	1	no	Production worker	72.8	1.71	24.8965	normal weight	92.75	normal	1674	1261.26	2114.29	3375.56	381.84	405.95	787.79	465.06	405.98	871.04	414.36	1302.37	1716.73	25.72	17.04	42.76	2984.9	2596.59	5581.49	112.29	97.44	209.73	0
1115	11	yes	textile	small	16	1.33333	4	2.30303	1.72727	female	48	married	2	high school	1600	1.7	no	Manufacturing technician	68.3	1.53	29.1768	overweight	92.85	significantly increased	3960	117.18	1257.96	1375.14	7.83	194.04	201.87	11.81	345.73	357.54	97.55	718.19	815.74	3.12	8.62	11.74	30.27	2549.85	2580.13	4.28	82.43	86.71	0
1116	11	yes	textile	small	16	1.33333	4	7.16667	5.375	male	42	married	1	high school	3280	3.5	no	Manufacturing technician	84	1.71	28.7268	overweight	98.3	increased	1680	602.54	1871.2	2473.74	116.36	346.27	462.62	223.9	484.63	708.53	262.28	1040.31	1302.59	8.17	11.71	19.89	2300.6	5014.18	7314.78	59.92	153.65	213.57	0
1119	11	yes	textile	small	16	1.33333	4	7.16667	5.375	male	47	married	2	high school	1124	1.2	no	Machine operator	88	1.55	36.6285	obesity II	110.2	significantly increased	600	805.39	1099.15	1904.54	178.8	237.56	416.36	200.99	244.77	445.76	425.6	616.81	1042.41	26.46	9.83	36.29	2004.25	2915.68	4919.93	47.71	67.53	115.24	0
1121	11	yes	textile	small	16	1.33333	4	7.16667	5.375	male	50	married	4	high school	1968	2.1	no	Manufacturing technician	68.7	1.6	26.8359	overweight	89.95	normal	1616	678.24	1062.72	1740.96	179.38	228.33	407.72	175.05	271.52	446.57	323.81	562.87	886.68	15.71	17.44	33.15	1390.65	2078.34	3469	39.65	80.78	120.43	0
1122	11	yes	textile	small	16	1.33333	4	7.16667	5.375	male	41	civil union	2	high school	937	1	no	Food processing worker	70.3	1.58	28.1606	overweight	94.45	increased	645	85.25	1069.08	1154.33	7	359	366	2.25	265.18	267.43	76	444.9	520.9	0	5.67	5.67	0	1863.15	1863.15	0	100.15	100.15	0
1123	11	yes	textile	small	16	1.33333	4	2.30303	1.72727	female	44	single	0	high school	937	1	no	Production worker	52.2	1.52	22.5935	normal weight	70.55	normal	3714	550.39	1793.54	2343.93	156.33	259.27	415.59	140.86	784.04	924.9	253.2	750.23	1003.44	12.74	7.84	20.57	2847.11	3977.21	6824.31	55.76	295.31	351.07	0
1125	11	yes	textile	small	16	1.33333	4	2.30303	1.72727	female	40	single	1	elementary school	937	1	no	Production worker	77.4	1.53	33.0642	obesity I	98.65	significantly increased	396	420.83	639.09	1059.92	194.96	125.09	320.05	129.29	204.77	334.06	96.58	309.23	405.81	7.41	3.76	11.16	1107.26	4203.97	5311.23	47.36	54.58	101.94	0
1127	11	yes	textile	small	16	1.33333	4	2.30303	1.72727	female	33	single	1	high school	937	1	no	Administrative assistant	69.6	1.54	29.3473	overweight	89.9	significantly increased	5160	150.96	498.97	649.93	31.44	38.01	69.45	46.66	47.71	94.37	72.85	413.25	486.1	1.68	8.08	9.76	528.21	450.63	978.83	13.78	8.44	22.22	1
1129	11	yes	textile	small	16	1.33333	4	2.30303	1.72727	female	61	divorced	6	middle scholl	937	1	no	Production worker	64.8	1.5	28.8	overweight	94.25	significantly increased	2415	379.44	922.73	1302.17	118.04	224.99	343.03	51.79	238.86	290.65	209.61	458.88	668.49	23.18	7.63	30.81	1622.64	1894.26	3516.9	17.91	57.83	75.74	0
1130	11	yes	textile	small	16	1.33333	4	2.30303	1.72727	female	55	married	2	middle scholl	937	1	no	Production worker	54.4	1.5	24.1778	normal weight	82	increased	1962.5	141.92	913.07	1054.99	17.86	154.46	172.32	3.81	221.93	225.74	120.25	536.68	656.94	6.59	7.09	13.67	412.79	1997.74	2410.52	1.22	72.83	74.05	1
1131	11	yes	textile	small	16	1.33333	4	2.30303	1.72727	female	42	married	3	high school	937	1	no	Production worker	58.5	1.49	26.3502	overweight	83.75	increased	2250	499.34	575.27	1074.61	188.2	104.31	292.51	144.52	155.67	300.19	166.62	315.29	481.91	4.43	1.97	6.4	625.65	826.92	1452.57	50.91	54.48	105.38	0
1202	12	yes	food and beverages	medium	11	1.75	7	10.15	5.8	male	40	civil union	4	middle scholl	937	1	no	Production worker	85.7	1.69	30.006	obesity I	97.75	increased	1800	466.14	692.35	1158.48	156.19	155.75	311.94	127.88	180.7	308.58	182.07	355.9	537.96	7.18	3.79	10.96	1089.03	1516.46	2605.5	30.29	53.96	84.25	0
1204	12	yes	food and beverages	medium	11	1.75	7	10.15	5.8	male	34	married	2	high school	1500	1.6	no	Plant manager	94	1.8	29.0123	overweight	99.8	increased	1680	996.17	873.02	1869.2	332.61	213.2	545.8	205.2	263.49	468.69	458.37	396.34	854.71	15.89	6.35	22.24	3611.29	4827.42	8438.71	66.99	127.68	194.67	0
1206	12	yes	food and beverages	medium	11	1.75	7	7.4375	4.25	female	29	married	0	graduate	1405	1.5	no	Administrative assistant	54.5	1.48	24.8813	normal weight	75	normal	5831	649.79	891.68	1541.47	146.9	146.71	293.61	217.16	271.88	489.04	285.74	473.09	758.82	13.26	6.28	19.54	1090.47	1689.61	2780.08	52.85	98.13	150.97	0
1207	12	yes	food and beverages	medium	11	1.75	7	10.15	5.8	male	34	married	1	high school	1400	1.5	yes	Plant manager	72.8	1.64	27.0672	overweight	92.5	normal	0	961.87	1587.96	2549.83	230.48	188.31	418.79	454.78	420.64	875.42	276.61	979.01	1255.62	14.09	11.85	25.94	4175.68	2120.84	6296.52	182.16	51.57	233.73	0
1210	12	yes	food and beverages	medium	11	1.75	7	7.4375	4.25	female	26	single	0	high school	1200	1.3	no	Administrative assistant	79.4	1.62	30.2545	obesity I	94.75	significantly increased	2430	540.05	1323.48	1863.53	165.78	333.15	498.93	146.57	117.21	263.78	227.69	873.12	1100.82	9.18	0.74	9.92	1857.49	1398.26	3255.75	35.77	51.47	87.24	0
1211	12	yes	food and beverages	medium	11	1.75	7	7.4375	4.25	female	35	married	0	high school	937	1	no	Production worker	61.5	1.54	25.9319	overweight	86.35	increased	1080	543.31	1732.86	2276.17	128.45	484.64	613.09	221.72	458.16	679.88	193.14	790.06	983.2	9.3	11.56	20.86	5099.98	3895.67	8995.65	86.55	173.28	259.83	0
1214	12	yes	food and beverages	medium	11	1.75	7	7.4375	4.25	female	31	single	0	psot-graduation	4685	5	yes	Plant manager	82.8	1.56	34.0237	obesity I	90.25	significantly increased	1080	356.01	1101.61	1457.62	105.4	202.98	308.37	71	219.96	290.96	179.61	678.67	858.29	10.11	7.21	17.32	850.19	1952.62	2802.81	21.45	50.44	71.89	0
1215	12	yes	food and beverages	medium	11	1.75	7	7.4375	4.25	female	53	married	3	high school	1405	1.5	no	Administrative assistant	62	1.62	23.6244	normal weight	82.55	increased	3600	498.39	864.54	1362.93	194.82	55.25	250.07	59.79	269	328.79	243.78	540.29	784.07	9.91	3.96	13.87	1109.55	1681.61	2791.15	19.41	45.95	65.36	0
1216	12	yes	food and beverages	medium	11	1.75	7	7.4375	4.25	female	43	single	0	middle scholl	937	1	no	Production worker	34	1.35	18.6557	normal weight	66.6	normal	3120	1023.79	769.61	1793.4	246.9	122.47	369.37	345.32	225.36	570.68	431.56	421.79	853.35	18.66	4.69	23.35	4331.63	1121.58	5453.21	109.93	81.01	190.93	0
1217	12	yes	food and beverages	medium	11	1.75	7	10.15	5.8	male	38	civil union	4	high school	1405	1.5	yes	Manufacturing technician	70.9	1.67	25.4222	overweight	85	normal	1386	579.99	1857.98	2437.97	116.72	215.93	332.66	114.82	541.14	655.96	348.45	1100.9	1449.35	27.45	18.06	45.51	2186.72	3253.76	5440.48	29.59	116.47	146.07	0
1218	12	yes	food and beverages	medium	11	1.75	7	10.15	5.8	male	43	married	2	middle scholl	1200	1.3	yes	Machine operator	84.1	1.66	30.5197	obesity I	101.6	increased	1080	1305.1	801.23	2106.32	349.75	142.09	491.83	523.18	292	815.18	432.17	367.14	799.31	18.74	1.12	19.85	2073	2414.17	4487.17	266.66	50.43	317.09	0
1222	12	yes	food and beverages	medium	11	1.75	7	10.15	5.8	male	43	married	2	graduate	3748	4	no	Plant manager	82.3	1.73	27.4984	overweight	92.85	normal	480	1543.4	1316.64	2860.04	374.86	229.62	604.48	422.73	332.66	755.4	745.8	754.36	1500.17	27.89	7.98	35.88	4066.64	1467.51	5534.15	91.61	123.96	215.57	1
1224	12	yes	food and beverages	medium	11	1.75	7	10.15	5.8	male	58	married	4	high school	937	1	yes	Production worker	51.6	1.53	22.0428	normal weight	73	normal	678	597.3	1283.4	1880.7	134.9	161.01	295.92	256.9	164.95	421.85	205.5	957.44	1162.94	11.29	10.16	21.45	2821.56	1275.99	4097.55	101.4	63.22	164.62	0
1228	12	yes	food and beverages	medium	11	1.75	7	10.15	5.8	male	36	married	2	elementary school	937	1	no	Production worker	56.8	1.65	20.8632	normal weight	74	normal	3120	667.08	1468.93	2136.02	103.71	303.27	406.98	49.32	504.35	553.67	514.06	661.31	1175.37	34.25	34.03	68.29	3240.42	3948.97	7189.39	20.94	297.15	318.09	0
1229	12	yes	food and beverages	medium	11	1.75	7	10.15	5.8	male	54	married	5	middle scholl	937	1	no	Machine operator	64.7	1.53	27.6389	overweight	93.45	normal	0	608.97	875.77	1484.74	171.02	331.29	502.31	138.17	238.18	376.35	299.78	306.3	606.08	22.12	5.05	27.17	4146.05	1957.05	6103.1	54.38	62.08	116.46	1
1232	12	yes	food and beverages	medium	11	1.75	7	10.15	5.8	male	52	single	7	high school	1030	1.1	no	Plant manager	79.3	1.65	29.1276	overweight	96.1	increased	2440	1350.76	649.65	2000.4	331.98	57.16	389.13	197.4	35.43	232.84	821.37	557.06	1378.43	30.98	4.34	35.32	3914.65	665.77	4580.42	67.4	9	76.4	1
1233	12	yes	food and beverages	medium	11	1.75	7	10.15	5.8	male	31	married	0	graduate	3200	3.4	no	Plant manager	94.2	1.67	33.7768	obesity I	106.45	significantly increased	0	920.57	1173.13	2093.69	282.43	149.35	431.77	226.5	333.27	559.77	411.65	690.51	1102.15	15.48	7.31	22.79	4795.61	1128.51	5924.12	82.28	139	221.27	0
1234	12	yes	food and beverages	medium	11	1.75	7	10.15	5.8	male	40	married	2	elementary school	1370	1.5	no	Production worker	84.1	1.73	28.0998	overweight	90.4	normal	1794	570.14	1307.91	1878.04	215.75	293.7	509.45	178.86	392.45	571.31	175.52	621.77	797.29	13.86	14.09	27.95	1440.83	6451.84	7892.67	42.12	133.53	175.65	0
1236	12	yes	food and beverages	medium	11	1.75	7	10.15	5.8	male	51	married	6	middle scholl	937	1	no	Machine operator	55.1	1.58	22.0718	normal weight	72.25	normal	200	566.18	947.46	1513.63	154.42	153.81	308.23	169.7	351.25	520.95	242.06	442.4	684.46	12.12	9.45	21.57	1261.43	1467.84	2729.27	31.92	217.73	249.65	0
1237	12	yes	food and beverages	medium	11	1.75	7	10.15	5.8	male	38	married	3	high school	1151	1.2	no	Machine operator	87.4	1.64	32.4955	obesity I	105.25	significantly increased	620	1067.04	1660.1	2727.15	405.61	366.98	772.6	302.89	630.37	933.26	358.54	662.75	1021.29	16.39	20.31	36.69	2887.54	4343.27	7230.81	89.68	284.66	374.35	0
1242	12	yes	food and beverages	medium	11	1.75	7	10.15	5.8	male	26	single	0	middle scholl	1326	1.4	no	Machine operator	98.4	1.67	35.2827	obesity II	112.6	significantly increased	360	862.53	848.96	1711.49	194.57	193.57	388.13	315.74	184.13	499.87	352.22	471.26	823.48	23.02	6.62	29.64	4127.59	2127.76	6255.35	85.94	45.91	131.84	0
1243	12	yes	food and beverages	medium	11	1.75	7	10.15	5.8	male	29	civil union	1	middle scholl	937	1	no	Machine operator	90.9	1.75	29.6816	overweight	97.1	increased	1680	898.61	1688.24	2586.86	220.69	183.05	403.74	183.21	470.99	654.2	494.72	1034.21	1528.92	15.59	21.75	37.33	1713.05	4087.64	5800.7	41.89	196.54	238.44	0
1244	12	yes	food and beverages	medium	11	1.75	7	10.15	5.8	male	42	married	3	high school	3000	3.2	no	Plant manager	63.4	1.57	25.7211	overweight	91.65	normal	720	1105.77	1458.74	2564.51	318.48	191.16	509.63	279.56	537.1	816.66	507.74	730.48	1238.22	27.18	10.15	37.32	4096.64	2788.53	6885.17	49.89	126.45	176.34	0
1248	12	yes	food and beverages	medium	11	1.75	7	10.15	5.8	male	37	civil union	1	high school	1070	1.1	no	Machine operator	60.7	1.54	25.5945	overweight	85.95	normal	1200	530.35	1674.19	2204.54	106.82	210.56	317.38	99.23	604.27	703.5	324.3	859.36	1183.66	18.04	8.53	26.57	1318.46	2159.37	3477.82	23.66	174.85	198.51	0
1250	12	yes	food and beverages	medium	11	1.75	7	7.4375	4.25	female	35	married	2	graduate	1600	1.7	yes	Administrative assistant	59.1	1.57	23.9766	normal weight	76.85	normal	3600	617.17	1030.76	1647.93	56.17	73.57	129.74	229.19	185.69	414.88	331.82	771.51	1103.33	9.07	3.4	12.47	892.37	1633.75	2526.12	4.64	45.9	50.54	0
1251	12	yes	food and beverages	medium	11	1.75	7	10.15	5.8	male	32	married	0	high school	1405	1.5	no	Manufacturing technician	77.8	1.68	27.5652	overweight	96.25	increased	840	1391.11	1479.47	2870.57	319.43	317.5	636.93	655.39	423.31	1078.7	416.28	738.66	1154.95	15.02	14	29.01	3477.72	2645.56	6123.28	65.93	148.07	214	0
1253	12	yes	food and beverages	medium	11	1.75	7	10.15	5.8	male	38	married	2	high school	1405	1.5	no	Machine operator	90.6	1.73	30.2716	obesity I	104	significantly increased	792	909.23	2208.7	3117.93	262.98	439.97	702.95	97.31	657.08	754.39	548.94	1111.65	1660.59	22.96	8.28	31.25	2874.04	4633.87	7507.91	27.25	251.82	279.07	0
1254	12	yes	food and beverages	medium	11	1.75	7	7.4375	4.25	female	35	single	1	middle scholl	937	1	no	Production worker	88.1	1.58	35.2908	obesity II	108.3	significantly increased	2130	612	528.88	1140.88	190.78	154.55	345.33	209.22	121.28	330.5	212	253.05	465.05	10.96	2.09	13.06	2578.79	1351.44	3930.23	54.09	45.82	99.91	0
1302	13	no	textile	small	7	4.5	18	12.375	2.75	female	47	married	2	elementary school	937	1	no	Production worker	61.2	1.5	27.2	overweight	88.45	significantly increased	2160	730	900.27	1630.27	147.42	91.25	238.67	211.25	164.54	375.8	371.33	644.47	1015.81	13.38	9.5	22.88	1596.76	1154.74	2751.5	63.57	78.27	141.84	0
1308	13	no	textile	small	7	4.5	18	12.375	2.75	female	31	civil union	1	middle scholl	937	1	no	Production worker	81	1.54	34.1542	obesity I	92.6	significantly increased	2247	1375.84	1196.57	2572.41	270.75	248.62	519.37	671.41	343.92	1015.33	433.67	604.03	1037.7	18.29	3.93	22.22	2967.96	3381.24	6349.2	185.97	106.66	292.64	0
1309	13	no	textile	small	7	4.5	18	18	4	male	27	single	0	high school	937	1	no	Production worker	71	1.73	23.7228	normal weight	84	normal	960	704.77	856.72	1561.49	76.36	203.07	279.43	262.35	203.57	465.92	366.06	450.07	816.13	6.98	3.5	10.48	1419	1722.13	3141.13	60.3	55.61	115.91	0
1310	13	no	textile	small	7	4.5	18	12.375	2.75	female	47	married	1	graduate	1200	1.3	no	Manufacturing technician	44	1.54	18.5529	normal weight	67.75	normal	1440	775.88	694.61	1470.5	164.23	136.19	300.42	207.5	240.61	448.1	404.16	317.82	721.98	12.59	7.85	20.44	1759.83	3321.42	5081.24	40.05	124.25	164.31	0
1311	13	no	textile	small	7	4.5	18	12.375	2.75	female	29	civil union	0	middle scholl	937	1	no	Production worker	43	1.52	18.6115	normal weight	66.25	normal	840	703.65	699.14	1402.79	203.7	76.74	280.45	227.27	245.76	473.03	272.68	376.63	649.31	15.86	6.68	22.54	1564.39	1461.62	3026.02	44.9	99.76	144.65	0
1312	13	no	textile	small	7	4.5	18	12.375	2.75	female	57	single	1	middle scholl	937	1	no	Production worker	81.1	1.54	34.1963	obesity I	99.3	significantly increased	3954	293.66	375.24	668.9	60.03	52.16	112.19	103.77	47.37	151.14	129.86	275.72	405.57	3.76	6.37	10.14	1197.93	3102.55	4300.49	28.35	17.12	45.47	1
1313	13	no	textile	small	7	4.5	18	12.375	2.75	female	50	civil union	3	middle scholl	937	1	no	Production worker	87.4	1.53	37.3361	obesity II	107.75	significantly increased	3360	237.96	503.4	741.36	76.01	80.49	156.49	154.59	118.22	272.82	7.36	304.69	312.05	0.87	5.37	6.24	1294.17	671.8	1965.97	46.85	53.53	100.38	0
1316	13	no	textile	small	7	4.5	18	12.375	2.75	female	41	married	3	high school	937	1	no	Production worker	63.5	1.52	27.4844	overweight	84.9	increased	4020	627.73	615.27	1243	213.34	114.87	328.21	205.79	157.97	363.76	208.6	342.43	551.03	9.9	3.26	13.16	1285.17	900.92	2186.09	81.82	46.57	128.39	1
1320	13	no	textile	small	7	4.5	18	12.375	2.75	female	42	married	1	high school	937	1	no	Production worker	49.9	1.39	25.8268	overweight	78.2	normal	2580	430.39	899.49	1329.88	83.81	201.07	284.88	140.12	155.29	295.41	206.46	543.13	749.59	10.26	11.51	21.76	1931.56	813.07	2744.62	43.68	50.65	94.33	0
1322	13	no	textile	small	7	4.5	18	18	4	male	54	married	2	high school	2000	2.1	yes	Plant manager	64	1.63	24.0882	normal weight	85.5	normal	480	480.02	1576.56	2056.57	94.63	217.69	312.32	108.21	393.14	501.36	277.18	965.72	1242.9	15.82	19.84	35.66	1434.03	1851.86	3285.88	26.1	130.33	156.43	0
1324	13	no	textile	small	7	4.5	18	12.375	2.75	female	31	single	0	high school	937	1	no	Production worker	67.2	1.54	28.3353	overweight	84.1	increased	360	614.36	1524	2138.36	224.66	162.26	386.92	143.66	621.56	765.21	246.04	740.19	986.23	15.27	10.14	25.41	1465.53	2416.3	3881.83	54.57	339.61	394.18	0
1325	13	no	textile	small	7	4.5	18	12.375	2.75	female	44	married	3	middle scholl	937	1	no	Production worker	66.9	1.57	27.1411	overweight	84.9	increased	6720	400.47	505.71	906.18	101.03	126.19	227.22	86.92	113.18	200.1	212.52	266.34	478.86	12.78	4.42	17.2	1225.67	3685.1	4910.77	20.33	42.36	62.69	0
1328	13	no	textile	small	7	4.5	18	12.375	2.75	female	30	civil union	0	high school	937	1	no	Production worker	64.8	1.62	24.6914	normal weight	82.75	increased	1370	962.17	1593.49	2555.66	169.75	119.6	289.35	253.63	500.94	754.57	538.79	972.95	1511.74	16.79	19.16	35.95	1605.72	1348.16	2953.88	95.07	184.18	279.24	0
1330	13	no	textile	small	7	4.5	18	18	4	male	26	married	1	middle scholl	937	1	no	Production worker	51.5	1.61	19.8681	normal weight	73.25	normal	3360	984.76	1877.89	2862.65	138.97	193.47	332.43	268.27	736.4	1004.67	577.52	948.03	1525.55	20.67	7.76	28.44	2568.36	1848.68	4417.04	67.05	311.18	378.23	0
1331	13	no	textile	small	7	4.5	18	12.375	2.75	female	54	single	4	middle scholl	937	1	no	Production worker	49.1	1.49	22.1161	normal weight	84.9	increased	3210	368.98	988.4	1357.38	151.08	73.8	224.88	77.1	106.51	183.61	140.79	808.1	948.89	11.54	1.26	12.79	1124.8	1305.42	2430.23	24.03	24.71	48.73	0
1335	13	no	textile	small	7	4.5	18	12.375	2.75	female	47	single	9	elementary school	937	1	no	Machine operator	71.6	1.52	30.9903	obesity I	98.6	significantly increased	1207.5	789.12	371	1160.12	156.19	74.9	231.09	265.59	107.42	373.01	367.34	188.67	556.01	15.99	6.43	22.42	1718.04	2706.56	4424.59	72.41	54.14	126.56	0
1336	13	no	textile	small	7	4.5	18	12.375	2.75	female	35	single	1	high school	937	1	no	Production worker	65.8	1.53	28.1088	overweight	90.55	significantly increased	3960	666.53	298.78	965.3	198.5	40.45	238.95	159.06	99.47	258.53	308.97	158.86	467.82	15.72	1.84	17.56	1876.63	442.74	2319.37	30.99	42.68	73.67	0
1337	13	no	textile	small	7	4.5	18	18	4	male	38	civil union	3	middle scholl	1100	1.2	no	Production worker	65.7	1.61	25.3462	overweight	82	normal	3040	549.23	1225.09	1774.32	173.51	212.6	386.11	182.6	392.74	575.34	193.13	619.74	812.87	5.37	16.06	21.43	1509.52	1129.57	2639.09	54.16	97.55	151.71	0
1340	13	no	textile	small	7	4.5	18	12.375	2.75	female	41	single	0	high school	937	1	no	Production worker	60.3	1.56	24.7781	normal weight	80.65	increased	2320	556.09	1034.87	1590.96	109.63	85.26	194.89	129.3	174.69	303.99	317.17	774.91	1092.08	14.3	3.58	17.87	2511.93	1405.08	3917.01	35.18	95.6	130.78	0
1341	13	no	textile	small	7	4.5	18	12.375	2.75	female	32	single	0	graduate	2811	3	yes	Manufacturing technician	78.5	1.65	28.8338	overweight	91.85	significantly increased	1080	621.41	785.82	1407.23	114.57	217.16	331.73	294.21	279.6	573.81	212.63	289.06	501.69	10.52	3.89	14.4	2353.89	1167.38	3521.27	96.6	70.96	167.56	0
1502	15	yes	food and beverages	medium	11	1.75	7	21.8167	12.4667	male	47	married	0	elementary school	1000	1.1	no	Production worker	71.2	1.65	26.1524	overweight	92.5	normal	840	641.65	2084.48	2726.14	125.4	221.95	347.35	163.13	721.64	884.77	353.12	1140.9	1494.02	1.86	7.3	9.16	817.62	2813.38	3631	40.16	315.23	355.38	0
1504	15	yes	food and beverages	medium	11	1.75	7	21.8167	12.4667	male	30	single	0	graduate	1405.5	1.5	no	Administrative assistant	80.6	1.73	26.9304	overweight	88.75	normal	2215	320.35	1131.61	1451.95	117.7	280.23	397.93	76.92	356.62	433.54	125.73	494.76	620.49	7.03	4.77	11.8	1001.44	1319.74	2321.17	28.56	128.66	157.22	0
1509	15	yes	food and beverages	medium	11	1.75	7	21.8167	12.4667	male	37	civil union	1	middle scholl	1000	1.1	no	Machine operator	66.6	1.6	26.0156	overweight	83.2	normal	0	435.95	1238.96	1674.91	194.03	164.8	358.84	58.17	426.77	484.94	183.74	647.38	831.13	8.62	8.8	17.42	1191.09	2647.65	3838.74	18.52	159.49	178.02	0
1510	15	yes	food and beverages	medium	11	1.75	7	21.8167	12.4667	male	53	married	3	elementary school	937	1	no	Machine operator	71	1.68	25.1559	overweight	92.75	normal	240	936.22	564.67	1500.89	204.58	76.52	281.1	284.03	188.27	472.3	447.61	299.88	747.49	19.09	4.55	23.64	2121.43	1598.87	3720.29	62.64	49.48	112.12	1
1511	15	yes	food and beverages	medium	11	1.75	7	5.25	3	female	31	married	1	specialization	3300	3.5	yes	Manufacturing technician	74.5	1.68	26.396	overweight	91.3	significantly increased	1920	879.83	1385.34	2265.17	321.41	246.97	568.37	304.29	500.33	804.61	254.14	638.04	892.19	8.81	14.11	22.92	1846	2281.06	4127.05	85.96	210.17	296.13	0
1512	15	yes	food and beverages	medium	11	1.75	7	5.25	3	female	38	single	0	specialization	3748	4	yes	Plant manager	62.1	1.63	23.3731	normal weight	78.2	normal	810	949.75	546.71	1496.47	386.58	110.81	497.39	404.58	119.51	524.08	158.59	316.4	474.99	7.72	3.08	10.8	1098.86	846.05	1944.91	87.71	44.82	132.53	0
1518	15	yes	food and beverages	medium	11	1.75	7	5.25	3	female	24	single	0	high school	937	1	no	Administrative assistant	47.3	1.51	20.7447	normal weight	72.7	normal	0	447.62	1106.13	1553.75	155.13	169.98	325.11	89.05	310.14	399.19	203.43	626.01	829.44	6.73	4.2	10.93	824.18	1821.22	2645.39	35	166.3	201.3	0
1522	15	yes	food and beverages	medium	11	1.75	7	5.25	3	female	23	single	0	graduate	1124.4	1.2	yes	Administrative assistant	46.5	1.6	20.7447	normal weight	67.5	normal	0	854.4	1100.22	1954.62	318.86	294.84	613.7	165.37	316.95	482.32	370.17	488.43	858.6	16.93	20.84	37.77	2375.4	1596.61	3972.01	47.13	144.01	191.14	0
1523	15	yes	food and beverages	medium	11	1.75	7	5.25	3	female	31	single	0	graduate	937	1	no	Administrative assistant	59.6	1.62	22.71	normal weight	68.65	normal	2871	552.12	1991.39	2543.51	106.48	98.71	205.19	88.97	525.53	614.49	356.68	1367.15	1723.83	14.75	20.28	35.03	1741.87	1562.97	3304.83	17.36	159.68	177.04	0
1527	15	yes	food and beverages	medium	11	1.75	7	5.25	3	female	56	married	1	high school	1908	2	yes	Administrative assistant	76.5	1.57	31.0357	obesity I	97.5	significantly increased	6045	235.54	2418.73	2654.26	92.02	474.56	566.58	71.58	794.82	866.4	71.93	1149.35	1221.28	3.02	23.78	26.8	2599.67	3319.83	5919.49	28.29	267.24	295.53	0
1528	15	yes	food and beverages	medium	11	1.75	7	5.25	3	female	54	divorced	2	high school	937	1	no	Machine operator	57.1	1.5	25.3778	overweight	82.8	increased	1560	510.13	1112.91	1623.04	219.21	140.4	359.61	124.19	384.41	508.6	166.73	588.1	754.83	12.44	6.71	19.15	1288.43	1711.27	2999.7	48.12	114.89	163.01	0
1531	15	yes	food and beverages	medium	11	1.75	7	21.8167	12.4667	male	55	married	2	high school	1100	1.2	no	Manufacturing technician	54.1	1.68	19.1681	normal weight	72.25	normal	2520	1229.19	2471.38	3700.58	247.45	345.01	592.47	412.96	543.15	956.11	568.78	1583.22	2152	10.09	21.44	31.53	2228.9	3939.92	6168.82	77.48	185.77	263.25	0
1533	15	yes	food and beverages	medium	11	1.75	7	21.8167	12.4667	male	41	married	2	illiterate	954	1	no	Machine operator	72.3	1.63	27.2122	overweight	89.85	normal	280	910.84	597.64	1508.48	286.57	60.92	347.49	182.23	146.47	328.69	442.04	390.26	832.3	34.7	3.3	38	4056.04	1117.8	5173.84	54.41	60.93	115.34	0
1534	15	yes	food and beverages	medium	11	1.75	7	21.8167	12.4667	male	38	married	1	high school	1350	1.4	no		50.3	1.66	18.2537	ubderweight	68.25	normal	0	678.8	1920.24	2599.04	237.34	142.48	379.82	177.02	400.45	577.46	264.45	1377.31	1641.76	19.38	22.72	42.1	2225.36	2353.86	4579.22	44.4	180.03	224.43	0
1535	15	yes	food and beverages	medium	11	1.75	7	21.8167	12.4667	male	24	civil union	0	high school	937	1	no	Production worker	73.6	1.72	24.8783	normal weight	81.25	normal	1920	1540.64	1775.79	3316.43	455.62	292.46	748.08	449.96	625.53	1075.49	635.07	857.81	1492.88	37.25	7.48	44.73	5206.99	3064.21	8271.2	162.09	343.55	505.64	0
1536	15	yes	food and beverages	medium	11	1.75	7	21.8167	12.4667	male	36	married	1	high school	1500	1.6	yes	Manufacturing technician	84.9	1.72	28.6979	overweight	99.35	increased	0	726.97	1163.45	1890.42	145.57	176.45	322.02	311.99	398.21	710.2	269.41	588.79	858.2	14.48	6.72	21.2	4189.57	3356.42	7545.99	111.07	160.44	271.52	0
1537	15	yes	food and beverages	medium	11	1.75	7	21.8167	12.4667	male	23	single	0	high school	937	1	no	Production worker	71	1.71	24.281	normal weight	81.35	normal	120	1386.32	682.75	2069.07	383.29	124.78	508.07	441.54	176.39	617.93	561.49	381.58	943.07	28.26	5.49	33.75	4104.2	1389.23	5493.42	98.04	51.62	149.66	0
1538	15	yes	food and beverages	medium	11	1.75	7	21.8167	12.4667	male	48	married	3	high school	995	1.1	yes	Manufacturing technician	70.5	1.74	23.2858	normal weight	85.35	normal	730	510.08	942.65	1452.73	149.01	179.01	328.02	153.92	243.77	397.69	207.15	519.87	727.02	12.73	13.66	26.39	1566.9	1910.92	3477.82	38.69	70.03	108.72	0
1539	15	yes	food and beverages	medium	11	1.75	7	5.25	3	female	24	civil union	0	graduate	1312	1.4	yes	Manufacturing technician	67.2	1.58	26.9188	overweight	78.6	normal	1320	499.22	786.05	1285.27	226.79	41.69	268.48	144.69	117.61	262.3	127.74	626.75	754.49	6.87	5.92	12.79	799.18	869.02	1668.19	45.31	29.16	74.47	0
1540	15	yes	food and beverages	medium	11	1.75	7	21.8167	12.4667	male	38	divorced	4	middle scholl	937	1	no	Machine operator	69.3	1.69	24.2639	normal weight	91.95	normal	0	971.42	2693.64	3665.06	188.2	370.7	558.9	305.54	863	1168.54	477.68	1459.93	1937.62	30.52	21.25	51.76	3331.29	3904.51	7235.8	109.98	317.55	427.53	0
1541	15	yes	food and beverages	medium	11	1.75	7	21.8167	12.4667	male	25	single	0	high school	1200	1.3	no	Administrative assistant	79.5	1.68	28.1675	overweight	91.5	normal	2880	532.11	1882.2	2414.32	112.85	293.41	406.26	246.81	625.67	872.48	172.45	963.12	1135.58	2.74	11.58	14.32	2137.94	3463.96	5601.9	97.84	208.81	306.65	0
1542	15	yes	food and beverages	medium	11	1.75	7	21.8167	12.4667	male	47	single	2	high school	1800	1.9	no	Plant manager	89.3	1.69	31.2664	obesity I	112.15	significantly increased	1440	2755.21	971.3	3726.5	935.51	130.22	1065.74	1329.36	331.47	1660.83	490.34	509.61	999.94	22.72	12.25	34.97	9397.27	1185.59	10582.8	561	158.23	719.23	0
1543	15	yes	food and beverages	medium	11	1.75	7	21.8167	12.4667	male	57	married	2	high school	2800	3	no	Manufacturing technician	82.9	1.7	28.6851	overweight	103	significantly increased	792	504.93	498.46	1003.38	191.26	83.54	274.8	157.71	64.33	222.04	155.96	350.58	506.54	1.88	3.49	5.37	1088.77	2072.96	3161.73	42.18	21.88	64.07	1
1901	19	yes	food and beverages	medium	11	1.75	7	8.55556	4.88889	female	35	married	2	graduate	3400	3.6	no	Plant manager	80	1.63	30.1103	obesity I	91.8	significantly increased	0	431	782.54	1213.54	37.92	240.9	278.81	92.68	326.95	419.62	300.4	214.7	515.11	7.79	4.86	12.64	578.19	1399.31	1977.51	5.74	135.66	141.4	0
1902	19	yes	food and beverages	medium	11	1.75	7	8.55556	4.88889	female	49	single	1	graduate	3339	3.6	yes	Plant manager	94.9	1.63	35.7183	obesity II	103.75	significantly increased	3720	1007.97	1865.25	2873.22	298.17	316.84	615.01	409.42	750.46	1159.87	300.39	797.95	1098.33	17.06	25.72	42.77	4690.63	5400.84	10091.5	56.29	232.63	288.92	0
1903	19	yes	food and beverages	medium	11	1.75	7	19.25	11	male	40	married	2	middle scholl	1600	1.7	no	Machine operator	90.5	1.68	32.0649	obesity I	100.4	increased	480	653.18	2012.08	2665.27	101.98	263.67	365.65	130.25	643.16	773.41	420.95	1105.26	1526.21	16.67	18.68	35.34	2163.89	4114.92	6278.81	3.68	235.17	238.85	0
1904	19	yes	food and beverages	medium	11	1.75	7	19.25	11	male	33	married	2	high school	2170	2.3	no	Administrative assistant	85.1	1.74	28.1081	overweight	93	normal	3360	903.28	1433.27	2336.56	179.26	181.39	360.65	319.63	336.8	656.43	404.39	915.09	1319.48	9.18	8.74	17.92	2014.63	5536.37	7551	32.03	133.86	165.89	0
1908	19	yes	food and beverages	medium	11	1.75	7	8.55556	4.88889	female	38	civil union	1	high school	1650	1.8	no	Machine operator	67.8	1.6	26.4844	overweight	92.5	significantly increased	2280	629.06	1125.22	1754.28	73.53	225.93	299.46	150.44	369.17	519.6	405.09	530.13	935.22	10.11	6.21	16.32	1324.82	2373.07	3697.89	4.81	125.6	130.41	0
1911	19	yes	food and beverages	medium	11	1.75	7	19.25	11	male	27	single	0	high school	1400	1.5	no	Machine operator	88.3	1.78	27.869	overweight	96.75	increased	560	1405.16	1121.43	2526.59	332.18	123.93	456.11	457.54	308.09	765.62	615.44	689.41	1304.85	24.78	7.65	32.42	3100.15	1746.04	4846.18	127.97	140.4	268.37	0
1912	19	yes	food and beverages	medium	11	1.75	7	8.55556	4.88889	female	36	married	3	high school	954	1	no	Production worker	78.3	1.62	29.8354	overweight	94.25	significantly increased	3720	316.5	914.08	1230.58	105.67	108.93	214.6	73.99	268	342	136.84	537.15	673.99	8.03	3.71	11.73	501.36	1601.43	2102.79	26.75	89.26	116.01	0
1914	19	yes	food and beverages	medium	11	1.75	7	19.25	11	male	43	civil union	2	middle scholl	1908	2	no	Machine operator	86.3	1.65	31.6988	obesity I	102.5	significantly increased	1506	2089.49	1459.21	3548.7	442.62	520.02	962.64	619.19	415.64	1034.83	1027.67	523.55	1551.22	38.66	14.09	52.75	5673.66	3086.46	8760.12	66.21	86.2	152.41	0
1915	19	yes	food and beverages	medium	11	1.75	7	19.25	11	male	44	married	2	high school	5500	5.9	yes	Manufacturing technician	62.8	1.66	22.79	normal weight	82.4	normal	0	242.38	933.11	1175.5	54.3	202.31	256.61	61.47	432.7	494.17	126.61	298.11	424.72	7.68	7.68	15.35	756.76	3112.91	3869.66	7.13	143.42	150.55	0
1916	19	yes	food and beverages	medium	11	1.75	7	19.25	11	male	31	married	0	high school	3000	3.2	no	Manufacturing technician	95	1.76	30.6689	obesity I	101	increased	2880	836.84	1023.79	1860.63	207.02	176.49	383.51	462.32	235.82	698.14	167.5	611.47	778.97	12.58	13.79	26.37	2579.86	2564.99	5144.86	43.6	104.09	147.68	0
1920	19	yes	food and beverages	medium	11	1.75	7	19.25	11	male	31	married	1	high school	1000	1.1	no	Production worker	79.5	1.62	30.2926	obesity I	94.5	increased	555.2																						0
1926	19	yes	food and beverages	medium	11	1.75	7	19.25	11	male	39	married	2	elementary school	1135	1.2	yes	Machine operator	87.4	1.71	29.8895	overweight	102.5	significantly increased	2457	765.07	2132.32	2897.38	133.24	339.37	472.6	140.31	558.35	698.67	491.52	1234.6	1726.11	26.72	27.07	53.79	2610.7	3734.86	6345.56	4.56	156.12	160.68	0
1928	19	yes	food and beverages	medium	11	1.75	7	19.25	11	male	36	married	2	graduate	4123	4.4	yes	Plant manager	79.6	1.81	24.2972	normal weight	92.9	normal	1760	496.55	1703.34	2199.89	83.65	472.09	555.73	76.79	487.1	563.89	336.11	744.16	1080.27	14.86	10.94	25.8	1649.47	2325.1	3974.57	3.51	227.3	230.81	0
1930	19	yes	food and beverages	medium	11	1.75	7	8.55556	4.88889	female	33	married	2	high school	1660	1.8	no	Machine operator	60.5	1.6	23.7812	normal weight	76.05	normal	6720	583.78	1331.87	1915.65	181.6	106.99	288.6	212.65	350.95	563.6	189.53	873.92	1063.45	13.69	10.12	23.81	1532.46	1817.45	3349.91	87.8	155.99	243.79	0
1931	19	yes	food and beverages	medium	11	1.75	7	19.25	11	male	37	married	2	high school	1908	2	no	Machine operator	75.3	1.63	28.3413	overweight	94.9	increased	600	909.89	1374.67	2284.57	178.87	204.56	383.42	205.64	436.64	642.28	525.38	733.47	1258.86	14.84	10.19	25.03	1758.9	3522.68	5281.58	41.09	160.67	201.76	0
1934	19	yes	food and beverages	medium	11	1.75	7	19.25	11	male	23	single	0	high school	1088	1.2	no	Production worker	72.3	1.73	24.1572	normal weight	83.4	normal	3375	977.11	1598.03	2575.14	206.72	205.2	411.93	237.61	420.18	657.8	532.78	972.64	1505.42	15.65	14.36	30.01	3096.28	4185.1	7281.38	56.71	193.93	250.64	0
1936	19	yes	food and beverages	medium	11	1.75	7	19.25	11	male	34	married	3	high school	954	1	no	Production worker	64.7	1.63	24.3517	normal weight	88.35	normal	1186	1231.76	1763.57	2995.33	271.08	315.73	586.81	261.13	584.46	845.6	699.55	863.38	1562.93	30.73	3.29	34.03	2871.07	2590.32	5461.39	77.71	159.28	236.99	0
1941	19	yes	food and beverages	medium	11	1.75	7	19.25	11	male	34	married	1	graduate	3816	4.1	yes	Manufacturing technician	85.2	1.8	26.3	overweight	100.2	increased	2777	897.47	1752.56	2650.03	290.14	226.55	516.69	280.25	497.61	777.86	327.09	1028.4	1355.48	14.55	2.3	16.85	1632.29	2015.47	3647.76	85.62	159.17	244.79	0
1942	19	yes	food and beverages	medium	11	1.75	7	19.25	11	male	31	single	0	psot-graduation	2958	3.2	yes	Administrative assistant	78	1.69	27.31	overweight	88.2	normal	1120	540.25	1616.9	2157.15	134.68	241.24	375.92	327.21	627.35	954.56	78.36	748.31	826.67	8.26	8	16.26	2436.31	4097.27	6533.59	22.61	197.23	219.84	0
1946	19	yes	food and beverages	medium	11	1.75	7	8.55556	4.88889	female	38	single	2	high school	954	1	no	Production worker	36.8	1.4	18.7755	normal weight	65.2	normal	1950	666.99	632.75	1299.74	189.6	82.87	272.47	188.49	176.17	364.66	288.9	373.7	662.61	13.79	3.3	17.09	1671.21	1205.62	2876.83	58.33	71.7	130.03	0
1947	19	yes	food and beverages	medium	11	1.75	7	19.25	11	male	23	married	2	high school	2000	2.1	no	Production worker	83.7	1.79	26.1228	overweight	86.85	normal	1920	0	1939.72	1939.72	0	294.32	294.32	0	697.9	697.9	0	947.5	947.5	0	23.45	23.45	0	2208.82	2208.82	0	357.01	357.01	1
1949	19	yes	food and beverages	medium	11	1.75	7	8.55556	4.88889	female	34	married	1	psot-graduation	2750	2.9	yes	Administrative assistant	68.1	1.6	26.6016	overweight	77.5	normal	1680	86.18	830.14	916.32	1.67	144.75	146.41	0	182.93	182.93	84.51	502.47	586.98	1.81	11.22	13.03	0	3164.28	3164.28	0	78.72	78.72	0
1950	19	yes	food and beverages	medium	11	1.75	7	19.25	11	male	34	married	1	high school	1986	2.1	no	Machine operator	68.2	1.65	25.0505	overweight	82.6	normal	3360	612.44	1638.14	2250.58	160.15	221.45	381.6	83.26	464.66	547.92	369.04	952.02	1321.06	16.26	20.76	37.03	1824.19	3257.34	5081.54	17.73	143.88	161.62	0
1951	19	yes	food and beverages	medium	11	1.75	7	8.55556	4.88889	female	31	single	1	psot-graduation	1900	2	yes	Administrative assistant	68.2	1.63	25.669	overweight	84.25	increased	960	538.76	509.62	1048.38	205.32	65.41	270.73	61.83	124.57	186.4	271.61	319.64	591.24	18.06	10.12	28.18	1230.42	1797.27	3027.69	16.09	35.19	51.29	0
1952	19	yes	food and beverages	medium	11	1.75	7	8.55556	4.88889	female	34	married	1	graduate	2862	3.1	yes	Administrative assistant	75.8	1.67	27.3427	overweight	86.5	increased	2880	366.45	1280.2	1646.66	121.43	130.73	252.15	66.92	388.75	455.67	178.11	760.73	938.84	5.52	11.8	17.32	459.69	2154.67	2614.37	19.64	98.79	118.44	0
2007	20	yes	non-metallic minerals	medium	14	3	3	56.5714	18.8571	male	30	married	0	specialization	3816	4.1	yes	Administrative assistant	81	1.76	26.1493	overweight	88.3	normal	2440	818.28	2132.97	2951.24	186.73	294.12	480.85	239.38	742.48	981.86	392.17	1096.37	1488.53	34.69	5.98	40.67	3928.75	2985.57	6914.32	96.3	330.1	426.4	0
2010	20	yes	non-metallic minerals	medium	14	3	3	56.5714	18.8571	male	49	single	0	elementary school	954	1	no	Manufacturing technician	61	1.65	22.4059	normal weight	79	normal	160	656.73	1245.34	1902.07	143.72	359.9	503.62	252.09	381.94	634.03	260.92	503.5	764.42	13.54	14.04	27.58	1892.18	2668.68	4560.86	83.27	97.19	180.46	1
2016	20	yes	non-metallic minerals	medium	14	3	3	56.5714	18.8571	male	34	divorced	1	specialization	8000	8.5	yes	Plant manager	57.9	1.68	20.5145	normal weight	72.2	normal	1440	975.3	1614.09	2589.39	402.3	326.31	728.61	246.15	611.81	857.96	326.85	675.97	1002.82	15.03	6.04	21.07	2408.59	2658.84	5067.43	69.5	184.54	254.04	0
2022	20	yes	non-metallic minerals	medium	14	3	3	56.5714	18.8571	male	28	civil union	0	high school	2500	2.7	no	Administrative assistant	74.3	1.76	23.9863	normal weight	82.25	normal	5133	1069.86	1689.24	2759.1	253.98	128.74	382.72	244.45	517.69	762.14	571.43	1042.81	1614.24	25.96	6.12	32.08	1259.99	1733.22	2993.21	94.77	160.27	255.04	0
2032	20	yes	non-metallic minerals	medium	14	3	3	56.5714	18.8571	male	28	single	0	graduate	1908	2	no	Manufacturing technician	78.3	1.8	24.1667	normal weight	84.7	normal	1059	399.72	1127.97	1527.69	113.45	174.45	287.89	209.95	228.25	438.2	76.33	725.28	801.6	6.14	10.78	16.92	2107.8	843.33	2951.13	90.58	49.36	139.94	0
2038	20	yes	non-metallic minerals	medium	14	3	3	56.5714	18.8571	male	35	married	2	specialization	4770	5.1	yes	Plant manager	100.5	1.75	32.8163	obesity I	106	significantly increased	160	576.41	1624.42	2200.82	215.69	279.56	495.25	183.11	505.4	688.52	177.6	839.45	1017.06	13.78	5.71	19.49	1270.64	3793.31	5063.96	40.36	171.29	211.65	0
2040	20	yes	non-metallic minerals	medium	14	3	3	56.5714	18.8571	male	49	married	3	high school	954	1	no	Plant manager	71.6	1.7	24.7751	normal weight	92	normal	3840	847.25	1431.33	2278.59	156.54	268.99	425.53	274.27	257.75	532.03	416.43	904.59	1321.03	15.04	9.61	24.65	1883.31	2285.03	4168.34	59.53	75.48	135.01	0
2043	20	yes	non-metallic minerals	medium	14	3	3	12.4286	4.14286	female	38	divorced	2	graduate	3700	3.9	yes	Plant manager	113.12	1.8	34.9136	obesity I	112.5	significantly increased	5760	886.89	846.66	1733.54	164.61	86.25	250.87	298.78	151.87	450.65	423.49	608.54	1032.03	18.54	7.93	26.47	3698.31	638.9	4337.2	97.1	52.1	149.2	0
2044	20	yes	non-metallic minerals	medium	14	3	3	56.5714	18.8571	male	71	married	2	elementary school	8000	8.5	no	Manufacturing technician	99.8	1.59	39.4763	obesity II	120.15	significantly increased	0	818.01	118.77	936.78	325.38	10.79	336.17	287.15	6.56	293.71	205.47	101.43	306.9	8.23	2.56	10.79	2016.57	72.41	2088.98	81.48	0.79	82.27	0
2045	20	yes	non-metallic minerals	medium	14	3	3	56.5714	18.8571	male	55	married	3	elementary school	1800	1.9	no	Manufacturing technician	69.2	1.64	25.7287	overweight	86.5	normal	407.5	921.86	1075.33	1997.19	171.93	239.19	411.12	237.22	320.11	557.34	512.71	516.03	1028.74	15.62	12.84	28.46	2034.42	1991.22	4025.64	69.63	95.8	165.43	0
2046	20	yes	non-metallic minerals	medium	14	3	3	56.5714	18.8571	male	49	single	0	elementary school	1000	1.1	no		107.7	1.74	35.5727	obesity II	114.45	significantly increased	1806	670.34	895.38	1565.72	177.46	140.31	317.77	152.24	298.01	450.25	340.64	457.06	797.7	23.19	3.09	26.28	2502.02	1007.07	3509.08	46.33	98.89	145.22	0
2047	20	yes	non-metallic minerals	medium	14	3	3	56.5714	18.8571	male	49	married	2	graduate	2862	3.1	yes	Administrative assistant	81.6	1.73	27.2645	overweight	94.15	increased	1632	1159.69	956.56	2116.24	196.67	93.99	290.66	420.26	118.04	538.3	542.75	744.53	1287.28	16.85	2.91	19.76	3820.52	455.13	4275.64	127.9	35.36	163.26	0
2048	20	yes	non-metallic minerals	medium	14	3	3	12.4286	4.14286	female	23	single	0	graduate	954	1	no	Administrative assistant	72.3	1.63	27.2122	overweight	89	significantly increased	3120	782.7	1980.32	2763.02	162.75	215.69	378.44	369.13	743.77	1112.89	250.82	1020.86	1271.69	2.66	13.81	16.47	2842.81	2223.91	5066.72	143.98	229.96	373.95	0
2049	20	yes	non-metallic minerals	medium	14	3	3	12.4286	4.14286	female	23	single	0	high school	954	1	no	Administrative assistant	62.7	1.56	25.7643	overweight	80.5	increased	960	471.7	564.1	1035.79	65.69	47.16	112.85	284.46	115.92	400.38	121.55	401.01	522.56	2.17	3.18	5.35	1381.8	566.7	1948.5	7.47	35.37	42.84	0
2050	20	yes	non-metallic minerals	medium	14	3	3	12.4286	4.14286	female	41	divorced	6	middle scholl	954	1	no	Machine operator	53.1	1.45	25.2556	overweight	83.1	increased	2200	513.32	748.15	1261.47	126.17	160.43	286.6	236.24	296.79	533.02	150.91	290.93	441.84	11.55	10.08	21.63	2450.53	4377.16	6827.68	86.98	103.24	190.23	1
2051	20	yes	non-metallic minerals	medium	14	3	3	12.4286	4.14286	female	35	married	3	graduate	5000	5.3	yes	Plant manager	73.6	1.61	28.394	overweight	92.25	significantly increased	3360	504.53	605.05	1109.57	36.05	70.93	106.98	138.67	244.72	383.39	329.81	289.4	619.21	1.82	1.78	3.6	572.16	881.92	1454.08	22.75	101.85	124.59	0
2052	20	yes	non-metallic minerals	medium	14	3	3	56.5714	18.8571	male	50	married	3	middle scholl	3000	3.2	yes	Machine operator	84.7	1.7	29.308	overweight	102.55	significantly increased	1398	792.09	1388.79	2180.88	193.17	217.85	411.02	319.53	377.49	697.03	279.38	793.45	1072.84	21.57	11.49	33.06	3721.14	3442.29	7163.42	119.2	165.22	284.42	0
2053	20	yes	non-metallic minerals	medium	14	3	3	12.4286	4.14286	female	43	single	4	middle scholl	1200	1.3	no	Food processing worker	61	1.51	26.7532	overweight	90.95	significantly increased	3360	551.09	459.75	1010.84	137.19	60.64	197.83	227.44	119.12	346.56	186.46	279.99	466.45	11.07	5.32	16.39	2683.54	604.87	3288.41	94.7	38.71	133.4	0
2054	20	yes	non-metallic minerals	medium	14	3	3	56.5714	18.8571	male	24	married	1	high school	1900	2	yes	Manufacturing technician	100.6	1.8	31.0494	obesity I	104	significantly increased	960	395.43	914.61	1310.04	102.83	148.84	251.67	153.24	255.42	408.66	139.36	510.35	649.71	6.34	5.61	11.96	801.39	1665.68	2467.08	50.49	99.42	149.91	0
2055	20	yes	non-metallic minerals	medium	14	3	3	56.5714	18.8571	male	24	single	0	high school	1200	1.3	no	Production worker	78.5	1.73	26.2287	overweight	89.5	normal	2047.5	480.31	1712.39	2192.7	139.54	338.5	478.03	81.68	703.75	785.43	259.09	670.14	929.23	13.41	14.6	28.01	1230.62	3010.13	4240.75	27.32	241	268.32	0
2056	20	yes	non-metallic minerals	medium	14	3	3	12.4286	4.14286	female	32	married	2	high school	1238	1.3	yes	Manufacturing technician	60.2	1.56	24.737	normal weight	85.5	increased	5445	773.48	1343.62	2117.11	201.74	209.16	410.91	311.52	343.46	654.98	260.22	791	1051.22	13.07	15.09	28.16	1592.69	1474.67	3067.36	102.08	122.96	225.04	0
2203	22	no	food and beverages	small	1	3	12	7.5	2.5	male	30	single	0	middle scholl	937	1	no	Production worker	64	1.69	22.4082	normal weight	74.75	normal	1191.8	1538.82	482.58	2021.39	320.9	104.31	425.21	630.54	151.95	782.49	587.38	226.32	813.69	27.55	4.66	32.2	3463.74	1040.76	4504.5	230.79	71.02	301.81	0
2208	22	no	food and beverages	small	1	3	12	7.5	2.5	male	37	married	0	elementary school	937	1	no	Production worker	72.4	1.71	24.7598	normal weight	92	normal	660	908.08	664.72	1572.8	190.35	73.49	263.84	240.66	74.4	315.05	477.07	516.83	993.91	14.71	15.85	30.56	1954.07	1460.27	3414.34	45.11	23.28	68.4	0
2209	22	no	food and beverages	small	1	3	12	7.5	2.5	male	38	married	1	middle scholl	937	1	no	Production worker	73.6	1.65	27.034	overweight	88.35	normal	960	522.31	1036.6	1558.91	139.23	216.22	355.45	39.02	423.44	462.46	344.06	396.94	741	24.1	2.66	26.76	1551.82	2367.69	3919.51	11.25	166.32	177.57	0
2210	22	no	food and beverages	small	1	3	12	8	2.66667	female	37	married	1	high school	937	1	no	Production worker	73.2	1.53	31.27	obesity I	100.1	significantly increased	480	888.18	1248.57	2136.75	210.79	416.39	627.18	363.44	422.62	786.07	313.94	409.56	723.5	22.4	5.13	27.54	3227.82	2590.63	5818.45	146.54	101.83	248.38	0
2213	22	no	food and beverages	small	1	3	12	7.5	2.5	male	30	single	0	graduate	2500	2.7	yes	Plant manager	85.6	1.71	29.274	overweight	95.05	increased	1120	575.94	938.93	1514.87	239.76	286.48	526.25	207.91	201.85	409.77	128.26	450.59	578.86	11.34	4.17	15.5	5279.29	2104.49	7383.78	85.44	77.51	162.95	0
2215	22	no	food and beverages	small	1	3	12	7.5	2.5	male	38	married	3	middle scholl	937	1	no	Production worker	76.9	1.65	28.2461	overweight	91.05	normal	0	504.52	1493.83	1998.35	182.89	166.21	349.11	106.5	376.85	483.35	215.12	950.77	1165.89	12.52	16.2	28.72	1295.13	2508.77	3803.9	30.1	112.32	142.42	0
2216	22	no	food and beverages	small	1	3	12	7.5	2.5	male	52	married	6	illiterate	1200	1.3	no	Manufacturing technician	82.2	1.63	30.9383	obesity I	101.15	increased	0	864.19	2136.76	3000.95	145.05	284.14	429.19	232.76	472.81	705.57	486.39	1379.81	1866.2	22.79	25.69	48.48	5670.94	2930.28	8601.22	71.11	143.69	214.81	0
2218	22	no	food and beverages	small	1	3	12	7.5	2.5	male	32	single	1	elementary school	937	1	no	Machine operator	73.8	1.82	22.2799	normal weight	80.2	normal	0	907.07	1164.34	2071.41	248.56	209.16	457.72	272.53	318.24	590.77	385.98	636.94	1022.92	16.81	28.48	45.29	2312.53	3398.09	5710.61	69.52	107.42	176.94	0
2219	22	no	food and beverages	small	1	3	12	7.5	2.5	male	57	married	5	elementary school	937	1	no	Production worker	60.1	1.62	22.9005	normal weight	81.3	normal	720	635.94	1078.88	1714.82	187.54	198.69	386.23	197.97	213.78	411.74	250.44	666.41	916.84	11.65	8.12	19.78	3966.43	1250.08	5216.51	63.44	88.07	151.51	0
2220	22	no	food and beverages	small	1	3	12	7.5	2.5	male	38	civil union	2	high school	1800	1.9	no	Plant manager	92.6	1.81	28.2653	overweight	101	increased	0	960.51	1327.99	2288.5	281.91	479.11	761.02	266.47	430.89	697.36	412.12	417.99	830.11	14.42	7.88	22.3	1950.87	1901.69	3852.56	62.27	117.79	180.06	0
2221	22	no	food and beverages	small	1	3	12	7.5	2.5	male	59	widowed	3	elementary school	937	1	no	Production worker	71.3	1.65	26.1892	overweight	87.7	normal	0	464.96	1439.85	1904.82	239.29	405.56	644.85	144.08	449.09	593.17	81.59	585.2	666.79	5.84	25.88	31.72	1999.8	2749.12	4748.92	56.33	113.02	169.35	0
2222	22	no	food and beverages	small	1	3	12	7.5	2.5	male	61	divorced	2	middle scholl	1200	1.3	no	Production worker	62.3	1.55	25.9313	overweight	97	increased	711	1119.47	1816.21	2935.68	232.5	244.31	476.81	382.01	532.22	914.23	504.96	1039.67	1544.63	26.28	6.99	33.27	2928.18	2312.13	5240.31	99.3	232.43	331.73	0
2224	22	no	food and beverages	small	1	3	12	7.5	2.5	male	62	married	3	elementary school	937	1	no	Production worker	57.1	1.61	22.0285	normal weight	83.4	normal	720	594.57	703.13	1297.7	201.02	52.41	253.43	105.74	66.97	172.71	287.81	583.74	871.56	17.96	2.06	20.02	1261.43	766.6	2028.03	25.09	17.66	42.76	0
2228	22	no	food and beverages	small	1	3	12	7.5	2.5	male	43	married	2	middle scholl	1100	1.2	no	Production worker	78.3	1.72	26.467	overweight	97.75	increased	0	1935.4	2182.46	4117.86	465.83	317.01	782.84	861.96	621.39	1483.35	607.61	1244.06	1851.67	35.67	12.63	48.29	11666.3	4844.36	16510.7	341.62	280.21	621.83	0
2229	22	no	food and beverages	small	1	3	12	7.5	2.5	male	28	single	0	middle scholl	937	1	no	Production worker	109.1	1.75	35.6245	obesity II	107.9	significantly increased	0	736.54	501.51	1238.05	119.05	71.56	190.61	221.28	108.11	329.39	396.21	321.85	718.06	14.73	7.64	22.36	2241.01	1190.53	3431.54	61.84	43.52	105.36	1
2234	22	no	food and beverages	small	1	3	12	7.5	2.5	male	52	married	3	elementary school	937	1	no	Production worker	81.2	1.68	28.7698	overweight	102.25	significantly increased	0	984.76	1155.29	2140.05	264.75	144.99	409.74	231.28	350.76	582.03	488.74	659.54	1148.28	15.37	23.34	38.71	2450.81	2665.75	5116.56	62.46	90.34	152.8	0
2236	22	no	food and beverages	small	1	3	12	7.5	2.5	male	21	single	0	high school	937	1	no	Production worker	69.1	1.8	21.3272	normal weight	75	normal	1200	502.85	2756.68	3259.53	118.34	584.22	702.56	101.65	744.14	845.79	282.86	1428.32	1711.18	24.85	20.9	45.75	1710.75	5025.37	6736.12	24.36	237.09	261.45	0
2237	22	no	food and beverages	small	1	3	12	7.5	2.5	male	19	single	0	high school	937	1	no	Machine operator	70.2	1.76	22.6627	normal weight	78.2	normal	2052	692.25	1199.27	1891.52	231.33	282.9	514.23	145.44	271.22	416.66	315.48	645.15	960.63	20.26	24.14	44.41	2819.23	3536.8	6356.03	46.23	89.92	136.15	0
2238	22	no	food and beverages	small	1	3	12	7.5	2.5	male	38	married	2	high school	1908	2	no	Plant manager	62.6	1.57	25.3966	overweight	88.55	normal	720	337.08	651.07	988.15	84.96	308.11	393.07	91.13	74.85	165.98	160.99	268.11	429.1	7.81	1.68	9.49	1128.45	630.62	1759.07	17.97	26.46	44.43	0
2239	22	no	food and beverages	small	1	3	12	7.5	2.5	male	32	single	1	elementary school	800	0.9	no	Production worker	66.4	1.74	21.9316	normal weight	84	normal	198	282.98	869.86	1152.84	82.45	196.86	279.31	79.58	280.22	359.8	120.96	392.77	513.72	10.21	4.8	15.02	981.44	1621.17	2602.61	19.66	63.86	83.51	1
2240	22	no	food and beverages	small	1	3	12	8	2.66667	female	29	civil union	0	high school	1908	2	no	Administrative assistant	76.6	1.67	27.466	overweight	93	significantly increased	2640	357.23	1177.15	1534.38	139.86	275.97	415.83	91.73	364.62	456.35	125.63	536.56	662.2	4.98	12.4	17.38	698.53	1713.32	2411.85	25.28	155.91	181.19	0
2241	22	no	food and beverages	small	1	3	12	7.5	2.5	male	20	single	0	middle scholl	937	1	no	Production worker	76.4	1.84	22.5662	normal weight	80	normal	4312	1313.11	2938.95	4252.06	401.89	486.17	888.06	304.41	862.34	1166.75	606.81	1590.44	2197.25	28.39	22.04	50.43	3189.98	6056.68	9246.66	68.39	244.46	312.85	0
2242	22	no	food and beverages	small	1	3	12	7.5	2.5	male	65	divorced	4	middle scholl	3800	4.1	yes	Manufacturing technician	78.8	1.6	30.7813	obesity I	101.25	increased	0	442.97	934.42	1377.39	175.43	109.83	285.25	63.21	353.43	416.64	204.33	471.17	675.5	10.12	2.91	13.03	1666.79	1256.16	2922.95	7.04	200.96	208	0
2243	22	no	food and beverages	small	1	3	12	8	2.66667	female	37	married	2	high school	1052	1.1	no	Plant manager	59.8	1.56	24.5726	normal weight	85.45	increased	0	642.89	626.15	1269.05	230.38	139.05	369.43	140.75	99.59	240.33	271.77	387.52	659.29	22.05	5.5	27.55	3047.09	1110.84	4157.93	50.19	50.81	101	0
2244	22	no	food and beverages	small	1	3	12	7.5	2.5	male	58	single	2	elementary school	937	1	no	Production worker	79.7	1.64	29.6327	overweight	101.25	increased	3310	928.83	937.68	1866.51	193.13	160.9	354.03	281.66	181.48	463.14	454.04	595.3	1049.34	18.57	7.71	26.28	1968.09	2164.91	4133	60.06	38.9	98.96	0
2501	25	yes	food and beverages	small	10	1.33333	4	4	3	male	41	civil union	2	elementary school	1300	1.4	no	Manufacturing technician	88.3	1.63	33.2342	obesity I	104.25	significantly increased	2115.6	366.23	808.66	1174.89	39.59	233.11	272.7	19.13	135.43	154.56	307.51	440.11	747.62	14.66	6.94	21.61	868.68	1871.5	2740.18	3.93	36.67	40.59	0
2503	25	yes	food and beverages	small	10	1.33333	4	4	3	female	52	married	3	elementary school	937	1	no	Plant manager	80	1.6	31.25	obesity I	105.9	significantly increased	600	701.09	997.66	1698.75	132.7	150.11	282.81	116.06	252.8	368.86	452.32	594.76	1047.08	31.03	8.74	39.77	1780.93	2645.16	4426.09	28.14	61.78	89.91	0
2506	25	yes	food and beverages	small	10	1.33333	4	4	3	male	44	civil union	3	elementary school	1000	1.1	no	Production worker	70.1	1.48	32.0033	obesity I	90.75	normal	360	671.45	1363.41	2034.86	240.85	237.18	478.03	101.83	312.81	414.64	328.77	813.42	1142.19	21.99	29.5	51.49	2034.93	3211.88	5246.81	35.16	72.09	107.24	0
2507	25	yes	food and beverages	small	10	1.33333	4	4	3	male	70	married	1	elementary school	982	1	no	Machine operator	84.1	1.66	30.5197	obesity I	105.6	significantly increased	612	891.29	1309.52	2200.82	198.85	174.63	373.48	250.06	321.09	571.15	442.38	813.8	1256.18	15.93	14.13	30.07	1938.39	2646.72	4585.11	63.22	72.01	135.23	0
2511	25	yes	food and beverages	small	10	1.33333	4	4	3	male	54	married	2	high school	4531	4.8	yes	Plant manager	68.5	1.64	25.4685	overweight	89.75	normal	3360	738.33	1777.25	2515.58	247.8	210.72	458.52	232.66	397.62	630.28	257.88	1168.91	1426.79	8.2	4.6	12.8	3074.68	3156.87	6231.55	102.63	105.98	208.61	0
2517	25	yes	food and beverages	small	10	1.33333	4	4	3	male	31	civil union	4	middle scholl	1100	1.2	no	Machine operator	66.1	1.68	23.4198	normal weight	78.5	normal	2540	1152.15	1116.64	2268.79	402.31	91.51	493.83	222.76	368.32	591.08	527.07	656.81	1183.89	21.4	7.58	28.97	5019.96	1801.8	6821.76	73.62	173.85	247.47	0
2520	25	yes	food and beverages	small	10	1.33333	4	4	3	male	39	married	1	middle scholl	937	1	no	Machine operator	83.9	1.65	30.8173	obesity I	98.1	increased	480	483.49	1017.07	1500.56	145.12	216.08	361.2	158.55	279.76	438.32	179.82	521.23	701.05	9.83	8.9	18.73	1242.61	1584.79	2827.4	30.59	76.3	106.89	0
2525	25	yes	food and beverages	small	10	1.33333	4	4	3	male	29	married	2	high school	1500	1.6	no	Production worker	75.3	1.66	27.3262	overweight	85.6	normal	4038	690.23	1397.41	2087.64	216.55	252.3	468.85	140.71	287.01	427.73	332.97	858.09	1191.06	25.6	11.33	36.93	2144.19	1430.94	3575.14	42.94	108.02	150.96	0
2529	25	yes	food and beverages	small	10	1.33333	4	4	3	male	56	married	3	elementary school	937	1	no	Machine operator	67.1	1.6	26.2109	overweight	106.9	significantly increased	0	968.88	953.06	1921.93	433.2	249.28	682.47	204.89	270.9	475.79	330.79	432.88	763.67	25.61	3.27	28.88	2820.02	1628.07	4448.08	71.75	81.75	153.5	0
2531	25	yes	food and beverages	small	10	1.33333	4	4	3	male	55	civil union	4	high school	937	1	no	Machine operator	80.3	1.67	28.7927	overweight	100.7	increased	1680	962.3	1187.4	2149.7	201.81	124.74	326.56	180.36	249.62	429.99	580.13	813.03	1393.16	20.55	13.58	34.12	2397.32	1674.31	4071.63	42.06	117.79	159.84	0
2533	25	yes	food and beverages	small	10	1.33333	4	4	3	male	31	civil union	4	elementary school	937	1	no	Machine operator	79.6	1.68	28.2029	overweight	89.6	normal	8617	743.56	1199.9	1943.46	225.16	368.99	594.15	200.78	376.5	577.28	317.62	454.4	772.02	14.16	6.55	20.7	1730.64	3025.27	4755.91	66.03	96.97	163	0
2537	25	yes	food and beverages	small	10	1.33333	4	4	3	male	26	single	1	high school	937	1	no	Production worker	65.9	1.63	24.8033	normal weight	80.4	normal	600	1011.85	1276.19	2288.04	206.09	178.31	384.4	333.87	407.96	741.83	471.89	689.92	1161.81	22.99	13.22	36.2	3531.23	1888.05	5419.28	50.4	101.53	151.93	0
2538	25	yes	food and beverages	small	10	1.33333	4	4	3	male	31	single	0	high school	937	1	no	Production worker	73.6	1.7	25.4671	overweight	81.1	normal	1560	1334.26	2557.54	3891.8	448.08	338.34	786.42	186.52	1110.8	1297.32	699.66	1108.4	1808.06	30.49	14.84	45.33	2955.72	3663.14	6618.86	48.73	370.16	418.89	0
2544	25	yes	food and beverages	small	10	1.33333	4	4	3	male	28	civil union	0	high school	937	1	no	Production worker	58.2	1.69	20.3774	normal weight	69.2	normal	9000	779.09	1005.2	1784.29	245.41	141.46	386.87	243.1	330.37	573.48	290.57	533.38	823.95	18.47	5.8	24.26	1923.37	1412.83	3336.2	71.2	106.24	177.44	0
2547	25	yes	food and beverages	small	10	1.33333	4	4	3	male	39	single	0	elementary school	937	1	no	Production worker	65.3	1.71	22.3317	normal weight	82.85	normal	0	859.45	790.31	1649.76	290.9	223.28	514.18	327.98	131.09	459.07	240.57	435.94	676.51	12.58	2.32	14.9	1626.22	1713.05	3339.26	105.78	35.15	140.92	0
2548	25	yes	food and beverages	small	10	1.33333	4	4	3	male	44	married	2	elementary school	937	1	no	Machine operator	69.1	1.68	24.4827	normal weight	86.4	normal	2280	948.32	1343.08	2291.4	288.44	180.17	468.61	186.1	321.37	507.47	473.78	841.54	1315.31	24.75	20.89	45.63	3325.05	2965.46	6290.51	59.35	84.91	144.26	0
2549	25	yes	food and beverages	small	10	1.33333	4	4	3	male	23	single	0	high school	937	1	no	Production worker	72.8	1.67	26.1035	overweight	83.85	normal	3532	845.75	1886.22	2731.97	206.26	637	843.25	162.85	674.53	837.39	476.64	574.69	1051.33	27.58	7.19	34.77	2725.57	2761.69	5487.26	48.87	315.88	364.75	0
2550	25	yes	food and beverages	small	10	1.33333	4	4	3	male	26	civil union	2	middle scholl	937	1	no	Production worker	97.3	1.68	34.4742	obesity I	106.8	significantly increased	1560	1271.95	1885.85	3157.81	405.87	166.36	572.23	315.76	436.77	752.53	550.32	1282.72	1833.04	40.85	10.61	51.45	3891.98	4181.72	8073.69	84.66	121.99	206.66	0
2551	25	yes	food and beverages	small	10	1.33333	4	4	3	male	44	married	4	elementary school	937	1	no	Production worker	89.2	1.85	26.2043	overweight	94.25	increased	1188	474.36	2335.97	2810.33	70.06	671.03	741.1	23.96	797.28	821.24	380.34	867.66	1248	22.32	14.01	36.33	1687.5	3803.31	5490.81	5.19	209.36	214.55	0
2552	25	yes	food and beverages	small	10	1.33333	4	4	3	female	33	married	3	graduate	937	1	no	Administrative assistant	74.1	1.6	28.9453	overweight	84.2	increased	2560	276.25	454.89	731.13	117.49	47.03	164.52	93.19	143.99	237.18	65.57	263.87	329.44	2.25	1.44	3.69	777.46	753.18	1530.64	23.4	62.81	86.21	0
2601	26	no	non-metallic minerals	small	4	2.66667	8	8.26667	3.1	male	44	civil union	2	elementary school	937	1	no	Production worker	65.2	1.63	24.5399	normal weight	83.5	normal	210	759.49	864.85	1624.34	249.56	196.76	446.32	203	200.41	403.41	306.94	467.68	774.62	23.04	7.09	30.13	2062.84	1816.22	3879.06	46.69	46.64	93.33	0
2602	26	no	non-metallic minerals	small	4	2.66667	8	8.26667	3.1	male	35	civil union	3	elementary school	937	1	no	Production worker	55.2	1.66	20.0319	normal weight	74.8	normal	260	1213.06	1816.84	3029.89	235.62	298.85	534.47	496.63	577.17	1073.8	480.81	940.82	1421.63	27.46	12.42	39.89	5045.14	2670.29	7715.43	54.56	174.8	229.36	0
2606	26	no	non-metallic minerals	small	4	2.66667	8	2.66667	1	female	27	single	0	high school	937	1	yes	Manufacturing technician	60.6	1.6	23.6719	normal weight	75	normal	2452	996.08	1190.48	2186.56	240.3	81.67	321.97	192.82	97.44	290.26	562.95	1011.36	1574.32	20.7	6.77	27.47	1557.55	967.54	2525.08	59.79	20.65	80.44	0
2608	26	no	non-metallic minerals	small	4	2.66667	8	8.26667	3.1	male	30	married	2	high school	1520	1.6	no	Manufacturing technician	82.9	1.71	28.3506	overweight	94.1	increased	2240	560.49	1762.73	2323.22	202.11	273.38	475.49	103.34	298.65	401.99	255.03	1190.7	1445.73	13.22	6.31	19.53	1634.31	2549.47	4183.78	33.31	73.09	106.4	0
2609	26	no	non-metallic minerals	small	4	2.66667	8	8.26667	3.1	male	48	married	3	elementary school	1431	1.5	no	Manufacturing technician	70.3	1.69	24.614	normal weight	91.7	normal	720	947.83	1406.08	2353.91	124.71	311.19	435.9	318.49	374.51	692.99	504.63	720.39	1225.02	12.57	10.62	23.19	2540.31	2641.76	5182.07	58.03	84.55	142.58	0
2611	26	no	non-metallic minerals	small	4	2.66667	8	8.26667	3.1	male	48	married	7	middle scholl	937	1	no	Production worker	68	1.68	24.093	normal weight	86.5	normal	0	516.81	932.09	1448.9	68.92	130.44	199.37	174.25	137.02	311.27	273.63	664.63	938.26	16.65	6.47	23.12	1816.55	2234.7	4051.25	63.56	43.6	107.16	1
2614	26	no	non-metallic minerals	small	4	2.66667	8	8.26667	3.1	male	60	married	5	illiterate	937	1	no	Production worker	66.5	1.53	28.4079	overweight	96.9	increased	0	777.92	235.48	1013.4	175.44	97.62	273.06	194.31	42.75	237.06	408.18	95.11	503.29	24.78	1.86	26.64	2032.72	374.06	2406.78	45.84	10.84	56.68	1
2621	26	no	non-metallic minerals	small	4	2.66667	8	8.26667	3.1	male	41	married	1	elementary school	1431	1.5	no	Machine operator	86.9	1.6	33.9453	obesity I	107.9	significantly increased	1680	824.06	988.28	1812.34	157.29	130.16	287.45	298.77	244.99	543.76	368.01	613.12	981.13	25.04	12.39	37.44	1880.19	1668.32	3548.51	98.29	93.65	191.93	0
2622	26	no	non-metallic minerals	small	4	2.66667	8	8.26667	3.1	male	44	married	2	elementary school	1200	1.3	no	Production worker	90.3	1.8	27.8704	overweight	99.25	increased	1074	1688.33	1694.95	3383.29	394.17	331.55	725.72	771.33	464.76	1236.08	522.84	898.65	1421.48	46.54	18.1	64.63	4166.41	2817.38	6983.78	244.81	211.08	455.89	0
2627	26	no	non-metallic minerals	small	4	2.66667	8	8.26667	3.1	male	48	civil union	0	high school	2500	2.7	no	Plant manager	123	1.72	41.5765	obesity III	132.75	significantly increased	0	928.47	777.45	1705.92	233.52	176.64	410.16	505.37	215.96	721.33	189.58	384.84	574.43	3.38	9.09	12.46	4492.58	813.24	5305.82	208.22	56.19	264.41	0
2633	26	no	non-metallic minerals	small	4	2.66667	8	8.26667	3.1	male	45	married	2	elementary school	1200	1.3	yes	Machine operator	91.1	1.63	34.2881	obesity I	108.75	significantly increased	247.5	992.85	1272.34	2265.2	212.34	104.26	316.6	174.66	429.14	603.79	605.86	738.94	1344.8	23.28	9.59	32.88	3601.39	3369.32	6970.71	57.08	120.6	177.68	0
2634	26	no	non-metallic minerals	small	4	2.66667	8	2.66667	1	female	36	married	1	graduate	1350	1.4	yes	Administrative assistant	68.2	1.53	29.1341	overweight	92	significantly increased	0	583.45	792.09	1375.54	194.37	171.12	365.49	222.91	181.2	404.11	166.17	439.76	605.94	8.38	15.55	23.93	1806.83	971.93	2778.76	53.78	55.98	109.76	0
2635	26	no	non-metallic minerals	small	4	2.66667	8	8.26667	3.1	male	64	married	3	illiterate	937	1	no	Machine operator	86.7	1.65	31.8457	obesity I	105.8	significantly increased	180	811.68	1445.69	2257.37	245.15	249.52	494.67	145.27	356.5	501.78	421.25	839.66	1260.92	38.28	11.73	50.01	2724.45	2881.62	5606.07	42.87	86.51	129.38	0
2636	26	no	non-metallic minerals	small	4	2.66667	8	8.26667	3.1	male	34	civil union	1	middle scholl	1431	1.5	no	Manufacturing technician	83.7	1.72	28.2923	overweight	96.5	increased	304	899.76	1450.24	2350	191.6	200.32	391.91	287.59	432.94	720.53	420.58	816.99	1237.57	25.7	9.99	35.69	4325.28	4947.94	9273.22	117.22	142.77	259.99	1
2637	26	no	non-metallic minerals	small	4	2.66667	8	8.26667	3.1	male	36	single	2	high school	1431	1.5	no	Machine operator	75	1.58	30.0433	obesity I	95.75	increased	1257	814.59	2022.83	2837.41	272.46	305.19	577.65	199.93	622.42	822.36	342.19	1095.22	1437.41	25.55	12.6	38.14	2928.46	5326.8	8255.26	49.72	211.5	261.22	0
2638	26	no	non-metallic minerals	small	4	2.66667	8	8.26667	3.1	male	34	married	2	elementary school	1100	1.2	no	Production worker	68.4	1.7	23.6678	normal weight	87.25	normal	240	704.73	2280.95	2985.68	153.88	267.52	421.4	167.26	496.76	664.01	383.59	1516.68	1900.26	25.24	24.8	50.03	750.82	3156.46	3907.29	37.8	134.86	172.66	0
2639	26	no	non-metallic minerals	small	4	2.66667	8	8.26667	3.1	male	61	married	7	elementary school	1600	1.7	no	Manufacturing technician	87.1	1.68	30.8603	obesity I	111	significantly increased	0	1129.25	1887.21	3016.46	351.83	349.69	701.52	430.94	589.36	1020.3	346.48	948.16	1294.64	15.04	10.9	25.94	2302.32	3150.49	5452.8	97.98	240.47	338.45	1
2640	26	no	non-metallic minerals	small	4	2.66667	8	8.26667	3.1	male	37	married	2	elementary school	1600	1.7	no	Machine operator	80.7	1.69	28.2553	overweight	92.95	normal	405	669.62	1106.28	1775.9	127.09	178.93	306.02	127.85	332.17	460.02	414.68	595.18	1009.86	18.16	5.89	24.05	1940.98	1754.27	3695.25	39.22	143.04	182.27	0
2641	26	no	non-metallic minerals	small	4	2.66667	8	8.26667	3.1	male	35	single	0	elementary school	1800	1.9	no	Production worker	66.2	1.71	22.6394	normal weight	78.9	normal	1680	559.95	2497.16	3057.11	218.09	341.53	559.61	107.43	433.4	540.83	234.43	1722.23	1956.67	22.3	29.49	51.79	1853.45	3019.02	4872.47	32.95	127.67	160.62	0
2642	26	no	non-metallic minerals	small	4	2.66667	8	8.26667	3.1	male	37	civil union	4	middle scholl	937	1	no	Production worker	63.1	1.74	20.8416	normal weight	78.6	normal	495	556.97	2314.43	2871.4	148.82	271.48	420.3	82.82	617.38	700.21	325.32	1425.57	1750.89	22.63	16.93	39.56	1507.64	6377.6	7885.24	28.18	207.33	235.52	1
2643	26	no	non-metallic minerals	small	4	2.66667	8	8.26667	3.1	male	38	married	3	elementary school	1431	1.5	no	Machine operator	79	1.59	31.2488	obesity I	105	significantly increased	0	747.85	1577.91	2325.76	153.05	254.91	407.96	270.16	500.31	770.47	324.64	822.69	1147.33	16.91	10.75	27.67	3864.79	4419.76	8284.55	84.98	194.65	279.63	0
2644	26	no	non-metallic minerals	small	4	2.66667	8	8.26667	3.1	male	26	single	0	elementary school	1500	1.6	no	Production worker	72.6	1.77	23.1734	normal weight	81.15	normal	777	528.3	1371.48	1899.78	66.44	301.58	368.02	15.49	341.94	357.43	446.37	727.96	1174.34	25.96	5.44	31.4	1635.01	2223.68	3858.69	4.45	90.13	94.58	1
2701	27	yes	food and beverages	small	10	1.33333	4	1.90476	1.42857	male	36	civil union	3	graduate	957	1	no	Machine operator	56.7	1.62	21.6049	normal weight	78.85	normal	3360	813.65	1869.23	2682.88	160.24	263.6	423.84	78.1	468.46	546.55	575.31	1137.17	1712.48	27.27	16.92	44.19	2342.2	3573.91	5916.11	19.44	148.15	167.59	0
2702	27	yes	food and beverages	small	10	1.33333	4	1.90476	1.42857	male	22	civil union	1	middle scholl	880	0.9	no	Production worker	60.7	1.62	23.1291	normal weight	77.45	normal	5520	952.17	1345.28	2297.45	190.33	129.92	320.24	180.32	285.93	466.24	581.53	929.43	1510.96	29.15	15.47	44.62	2387.57	2626.74	5014.31	46.06	126.7	172.76	0
2703	27	yes	food and beverages	small	10	1.33333	4	1.90476	1.42857	male	34	married	2	high school	937	1	no	Production worker	67.9	1.64	25.2454	overweight	86	normal	0	887.19	2897.47	3784.67	164.82	472.41	637.23	186	855.07	1041.07	536.37	1570	2106.37	17.89	27.55	45.44	1954.23	4952.27	6906.49	46.13	283.71	329.84	0
2704	27	yes	food and beverages	small	10	1.33333	4	1.86667	1.4	female	42	divorced	1	high school	937	1	no	Machine operator	82.4	1.69	28.8505	overweight	91.3	significantly increased	1059	410.51	597.54	1008.05	89.41	48.16	137.57	91.94	139.03	230.97	229.17	410.34	639.51	11.66	5.72	17.38	1076.64	821.7	1898.34	21.81	37.44	59.25	0
2705	27	yes	food and beverages	small	10	1.33333	4	1.90476	1.42857	male	36	single	4	elementary school	937	1	no	Machine operator	68.7	1.62	26.1774	overweight	92.3	normal	4680	1071.35	1883.38	2954.72	280.69	264.31	544.99	302.96	374.95	677.91	487.7	1244.12	1731.82	25.49	18.92	44.41	2429.69	3073.33	5503.01	78.1	132.16	210.26	0
2706	27	yes	food and beverages	small	10	1.33333	4	1.86667	1.4	female	43	single	2	graduate	1908	2	yes	Plant manager	82.9	1.59	32.7914	obesity I	91	significantly increased	0	499.68	870.46	1370.13	127.87	88.25	216.12	177.62	138.99	316.62	194.19	643.21	837.4	3.64	8.26	11.9	1102.61	945.61	2048.23	44.99	49.13	94.12	0
2707	27	yes	food and beverages	small	10	1.33333	4	1.90476	1.42857	male	26	married	1	elementary school	870	0.9	no	Production worker	61.7	1.67	22.1234	normal weight	73.9	normal	480	1021.56	1157.12	2178.68	182.97	130.3	313.28	229.55	258.63	488.18	609.04	768.18	1377.22	29.34	9.77	39.1	1537.76	2370.76	3908.52	53.18	94.54	147.72	0
2708	27	yes	food and beverages	small	10	1.33333	4	1.90476	1.42857	male	30	single	0	high school	1040	1.1	no	Production worker	70.4	1.64	26.1749	overweight	89.5	normal	0	760.95	1509.95	2270.9	176.85	228.06	404.91	179.82	549.47	729.29	404.27	732.42	1136.69	25.12	13.11	38.23	2024.86	3966.26	5991.11	45.19	200.02	245.21	0
2709	27	yes	food and beverages	small	10	1.33333	4	1.86667	1.4	female	41	single	3	high school	937	1	no	Production worker	61.3	1.59	24.2475	normal weight	79.25	normal	1680	336.13	989.42	1325.55	72.94	166.67	239.61	94.6	303.35	397.95	168.59	519.4	687.99	7.58	5.67	13.25	687.13	2337.34	3024.48	23.44	105.62	129.06	0
2710	27	yes	food and beverages	small	10	1.33333	4	1.90476	1.42857	male	37	single	2	middle scholl	961	1	yes	Machine operator	66.9	1.61	25.8092	overweight	88.75	normal	5047.5	886.42	1396.81	2283.23	179.38	289.83	469.21	215.01	488.61	703.62	492.03	618.37	1110.39	27.19	8.37	35.55	2314.91	2264.18	4579.09	50.45	112.54	162.99	0
2711	27	yes	food and beverages	small	10	1.33333	4	1.90476	1.42857	male	30	married	0	high school	953	1	no	Machine operator	79	1.79	24.7942	normal weight	87.25	normal	720	599.4	2792.52	3391.91	149.23	332	481.23	169.17	866.96	1036.13	280.99	1593.56	1874.55	13.75	27.28	41.03	1395.6	3643.02	5038.63	41.28	353.47	394.76	0
2712	27	yes	food and beverages	small	10	1.33333	4	1.86667	1.4	female	22	single	0	high school	1500	1.6	no	Plant manager	75.4	1.64	28.0339	overweight	81.65	increased	0	262.33	1279.81	1542.14	79.62	168.52	248.14	79.49	330.25	409.73	103.23	781.04	884.27	8.63	9.64	18.27	955.5	1565.52	2521.02	21.05	106.76	127.81	0
2713	27	yes	food and beverages	small	10	1.33333	4	1.90476	1.42857	male	27	single	2	graduate	1908	2	yes	Plant manager	129.5	1.79	40.417	obesity III	114.25	significantly increased	2700	766.18	1121.78	1887.96	171.15	203.54	374.69	175.18	400.37	575.55	419.84	517.88	937.72	25.59	8.07	33.66	1790.31	1917.41	3707.73	46.57	162.17	208.75	0
2714	27	yes	food and beverages	small	10	1.33333	4	1.90476	1.42857	male	32	civil union	2	graduate	2862	3	yes	Plant manager	83	1.78	26.1962	overweight	90.5	normal	720	764.89	2337.5	3102.39	151.34	344.84	496.18	194.83	891.73	1086.56	418.73	1100.93	1519.65	17.72	7.54	25.26	1409.77	2481.16	3890.94	48.48	460.46	508.94	0
2715	27	yes	food and beverages	small	10	1.33333	4	1.90476	1.42857	male	53	married	3	middle scholl	1908	2	yes	Manufacturing technician	75.4	1.8	23.2716	normal weight	92	normal	264	343.57	1412.22	1755.79	108.66	261.42	370.08	120.07	428.92	548.99	114.83	721.89	836.72	10.54	17.62	28.16	1091.83	2103.67	3195.5	30.53	179.91	210.44	0
2716	27	yes	food and beverages	small	10	1.33333	4	1.90476	1.42857	male	46	widowed	3	elementary school	937	1	no	Machine operator	59.3	1.5	26.3556	overweight	91.25	normal	3177	399.01	1845.41	2244.42	83.91	337.19	421.1	38.37	792.09	830.46	276.73	716.13	992.86	21.77	12.18	33.95	1548.1	5862.04	7410.14	10.51	303.86	314.37	0
2717	27	yes	food and beverages	small	10	1.33333	4	1.90476	1.42857	male	18	single	0	elementary school	852	0.9	no	Production worker	64	1.76	20.6612	normal weight	75.05	normal	4518	916.23	865.23	1781.47	205.22	66.91	272.13	210.54	49.54	260.07	500.48	748.78	1249.26	39.42	10.23	49.65	3305.27	1236.92	4542.19	48.78	13.18	61.96	0
2718	27	yes	food and beverages	small	10	1.33333	4	1.86667	1.4	female	35	married	1	middle scholl	937	1	no	Production worker	55	1.61	21.2183	normal weight	77.45	normal	120	448.82	1059.57	1508.39	95.57	111.17	206.74	82.05	275.28	357.33	271.2	673.12	944.31	13.88	7.53	21.41	560.82	1736.96	2297.77	19.89	81.05	100.94	0
2719	27	yes	food and beverages	small	10	1.33333	4	1.90476	1.42857	male	48	married	5	elementary school	937	1	no	Machine operator	80	1.57	32.4557	obesity I	102.5	significantly increased	1000	471.32	751.07	1222.39	163.77	81.49	245.26	75.73	217.32	293.05	231.82	452.27	684.09	22.14	8.11	30.25	1685.69	1770.31	3455.99	23.13	60.29	83.42	0
2801	28	yes	non-metallic minerals	small	13	2.5	5	3.75	1.5	female	30	married	1	elementary school	1500	1.6	no	Administrative assistant	74.9	1.56	30.7774	obesity I	91.9	significantly increased	1680	1270.83	1299.82	2570.66	246.31	188.19	434.5	553.04	546.59	1099.63	471.49	565.04	1036.52	18.46	10.28	28.74	2217.96	1778.82	3996.78	206.08	242.56	448.64	0
2802	28	yes	non-metallic minerals	small	13	2.5	5	2.93478	1.17391	male	44	married	2	graduate	1200	1.3	no	Production worker	70.2	1.7	24.2907	normal weight	90.8	normal	1191	411.2	1046.48	1457.69	126.9	199.62	326.52	44.51	415.4	459.91	239.8	431.46	671.26	13.03	4.57	17.59	1194.98	2778.27	3973.25	11.52	160.36	171.88	0
2803	28	yes	non-metallic minerals	small	13	2.5	5	2.93478	1.17391	male	26	married	0	high school	937	1	no	Production worker	87.8	1.67	31.4819	obesity I	109.5	significantly increased	480	421.57	2460.1	2881.67	140.14	517.75	657.9	70.24	969.34	1039.58	211.19	973.01	1184.2	11.81	15.44	27.25	1164.76	2821.9	3986.66	22.08	536.7	558.79	0
2804	28	yes	non-metallic minerals	small	13	2.5	5	2.93478	1.17391	male	42	civil union	0	elementary school	937	1	no	Production worker	74.7	1.62	28.4636	overweight	99.75	increased	1560	792.18	1832.63	2624.8	129.86	185.12	314.98	84.82	636.42	721.25	577.49	1011.08	1588.58	23.73	5.15	28.88	2472.75	2441.26	4914.01	18.41	258.08	276.49	0
2805	28	yes	non-metallic minerals	small	13	2.5	5	2.93478	1.17391	male	36	married	3	elementary school	937	1	no	Machine operator	90.3	1.73	30.1714	obesity I	102	significantly increased	0	962.42	820.57	1782.99	265.78	203.37	469.14	161.54	266.64	428.19	535.1	350.56	885.66	28.2	4.08	32.27	2649.2	2512.85	5162.05	36.44	72.94	109.38	0
2806	28	yes	non-metallic minerals	small	13	2.5	5	2.93478	1.17391	male	30	married	0	middle scholl	937	1	no	Machine operator	61.1	1.65	22.4426	normal weight	76.7	normal	640	1121.9	2254.96	3376.87	316.67	305.9	622.57	99.76	708.67	808.42	705.48	1240.4	1945.88	19.43	25.02	44.46	2826.53	4460.13	7286.67	28.97	205.77	234.75	0
2807	28	yes	non-metallic minerals	small	13	2.5	5	2.93478	1.17391	male	46	civil union	1	high school	937	1	no	Production worker	61.9	1.47	28.6455	overweight	94.5	increased	2662	1073.8	1416.61	2490.41	276.71	241.13	517.84	343.73	468.68	812.41	453.35	706.81	1160.16	20	10	30	2261.43	2690.52	4951.95	78.63	132.78	211.41	0
2808	28	yes	non-metallic minerals	small	13	2.5	5	2.93478	1.17391	male	21	married	0	middle scholl	1100	1.2	no	Production worker	53.6	1.64	19.9286	normal weight	68.05	normal	546	1142.16	1795.63	2937.79	244.67	285.72	530.39	187.52	705.9	893.43	709.97	804.01	1513.98	29.06	10.16	39.22	3061.13	4545.64	7606.77	39.56	283.5	323.06	0
2809	28	yes	non-metallic minerals	small	13	2.5	5	2.93478	1.17391	male	40	single	0	elementary school	937	1	no	Production worker	65.5	1.64	24.3531	normal weight	94.5	increased	0	877.21	3011.76	3888.97	195.77	359.63	555.4	66.3	1083.1	1149.4	615.14	1569.03	2184.18	29.61	25.1	54.71	2765.01	5276.05	8041.06	16.93	361.48	378.42	0
2810	28	yes	non-metallic minerals	small	13	2.5	5	2.93478	1.17391	male	25	single	0	high school	937	1	no	Production worker	74.9	1.7	25.917	overweight	92.75	normal	1440	1160.98	2817.09	3978.07	339.28	389.45	728.73	235.5	628.65	864.15	586.19	1798.99	2385.18	28.62	18.18	46.8	2857.64	3849.36	6707	48.99	200.51	249.51	0
2811	28	yes	non-metallic minerals	small	13	2.5	5	2.93478	1.17391	male	42	civil union	2	middle scholl	937	1	no	Production worker	82.5	1.65	30.303	obesity I	109.5	significantly increased	480	797.94	652.34	1450.28	245.96	189.43	435.38	142.83	111.45	254.28	409.15	351.47	760.62	19.12	12.64	31.76	1941.98	1203.33	3145.31	31.63	31.32	62.95	1
2812	28	yes	non-metallic minerals	small	13	2.5	5	2.93478	1.17391	male	47	single	2	high school	3816	4	yes	Plant manager	108.9	1.72	36.8104	obesity II	120.75	significantly increased	528	1014.56	1278.71	2293.27	239.38	146.28	385.66	271.97	440.02	711.99	503.2	692.42	1195.62	18.98	5.54	24.52	2935.98	2264.21	5200.19	70.72	228.71	299.43	0
2813	28	yes	non-metallic minerals	small	13	2.5	5	2.93478	1.17391	male	31	civil union	1	high school	1431	1.5	no	Manufacturing technician	79.3	1.65	29.1276	overweight	94.95	increased	760	1317.39	2129.11	3446.5	319.8	430.26	750.06	309.41	512.06	821.47	688.18	1186.79	1874.97	18.82	6.18	25	2644.44	2556.98	5201.41	104.9	170.7	275.6	0
2814	28	yes	non-metallic minerals	small	13	2.5	5	3.75	1.5	female	37	single	1	graduate	2342.5	2.5	yes	Manufacturing technician	92	1.59	36.391	obesity II	103.05	significantly increased	1653	435.97	1207.1	1643.07	106.21	138.02	244.23	148.22	423.87	572.1	181.54	645.21	826.75	14.18	4.55	18.72	1640.54	1631.82	3272.36	48.12	181.56	229.68	0
2815	28	yes	non-metallic minerals	small	13	2.5	5	2.93478	1.17391	male	26	civil union	2	elementary school	937	1	no	Production worker	64.5	1.67	23.1274	normal weight	82	normal	1920	1182.36	1708.19	2890.55	307.22	161.32	468.53	225.67	548.44	774.11	649.47	998.44	1647.91	36.58	24.94	61.52	3187.67	3439.98	6627.66	45.35	183.19	228.54	0
2816	28	yes	non-metallic minerals	small	13	2.5	5	2.93478	1.17391	male	29	married	0	high school	1100	1.2	yes	Administrative assistant	64.5	1.74	21.304	normal weight	83.8	normal	1080	698.46	702.71	1401.17	220.97	175.56	396.53	83.84	219.74	303.58	393.65	307.41	701.06	33.26	4.83	38.08	2272.05	2071.52	4343.57	23.56	58.78	82.34	0
2817	28	yes	non-metallic minerals	small	13	2.5	5	2.93478	1.17391	male	40	civil union	1	middle scholl	1000	1	no	Production worker	65.1	1.67	23.3425	normal weight	86	normal	1440	671.46	1292.86	1964.32	142.54	286.93	429.47	101.95	330.22	432.17	426.98	675.7	1102.68	18.13	11.75	29.88	1382.16	2665.63	4047.79	20.87	103.1	123.97	0
2818	28	yes	non-metallic minerals	small	13	2.5	5	2.93478	1.17391	male	29	civil union	1	middle scholl	937	1	no	Production worker	75.3	1.65	27.6584	overweight	97	increased	2013	804.44	808.55	1612.99	337.36	80.09	417.44	109.55	265.87	375.42	357.54	462.59	820.13	17.51	4.05	21.56	2205.02	1806.02	4011.04	29.85	90.21	120.05	0
2819	28	yes	non-metallic minerals	small	13	2.5	5	2.93478	1.17391	male	49	single	1	elementary school	937	1	no	Machine operator	61.6	1.66	22.3545	normal weight	80.25	normal	594	702.68	1447.89	2150.57	231.7	307.44	539.14	184.7	448.19	632.9	286.28	692.25	978.53	14.1	24.55	38.65	1508.29	4500.13	6008.42	41.83	137.04	178.87	0
2820	28	yes	non-metallic minerals	small	13	2.5	5	2.93478	1.17391	male	30	married	0	elementary school	937	1	no	Production worker	66.9	1.57	27.1411	overweight	86.7	normal	840	844.64	1701.49	2546.14	243.53	337.89	581.41	174.27	623.93	798.19	426.85	739.68	1166.53	16.64	11.76	28.4	2426.57	3714.28	6140.85	41.14	171.68	212.82	0
2821	28	yes	non-metallic minerals	small	13	2.5	5	2.93478	1.17391	male	23	single	1	high school	1450	1.5	no	Production worker	67.5	1.7	23.3564	normal weight	75.8	normal	3840	684.86	2342.35	3027.21	232.33	359.89	592.22	83.62	790.72	874.34	368.91	1191.74	1560.66	24.74	21.55	46.29	1225.08	3965.89	5190.97	27.08	250.85	277.93	0
2822	28	yes	non-metallic minerals	small	13	2.5	5	2.93478	1.17391	male	28	civil union	0	high school	1100	1.2	no	Administrative assistant	61.2	1.66	22.2093	normal weight	71.75	normal	1920	448.48	1550.81	1999.28	117.25	301.06	418.31	45.93	336.61	382.54	285.3	913.14	1198.43	23.91	21.11	45.02	1901.68	2030.55	3932.23	13.99	72.55	86.55	0
2823	28	yes	non-metallic minerals	small	13	2.5	5	2.93478	1.17391	male	26	married	0	high school	1500	1.6	no	Production worker	72.2	1.79	22.5336	normal weight	80	normal	1200	1128.87	1140.69	2269.56	166.6	227.57	394.17	405.95	401.66	807.61	556.32	511.46	1067.78	26.11	7.69	33.8	3253.69	2728.71	5982.41	22.08	165.5	187.58	0
2824	28	yes	non-metallic minerals	small	13	2.5	5	2.93478	1.17391	male	21	single	0	high school	937	1	no	Production worker	55.1	1.71	18.8434	normal weight	72.05	normal	960	1171.17	1982.66	3153.82	269.64	300.51	570.14	246.62	675.39	922.01	654.91	1006.76	1661.67	30.12	6.59	36.71	2608.78	1773.14	4381.92	51.04	331.84	382.88	0
2825	28	yes	non-metallic minerals	small	13	2.5	5	2.93478	1.17391	male	39	married	2	elementary school	937	1	no	Production worker	71.6	1.63	26.9487	overweight	85.75	normal	1084	1010.02	1496.7	2506.72	273.42	194.27	467.7	217.8	395.16	612.96	518.81	907.26	1426.07	21.41	11.43	32.83	2480.09	2285.83	4765.92	44.14	164.77	208.91	0
2901	29	no	textile	small	7	4.5	18	4.5	1	female	55	divorced	5	elementary school	937	1	no	Production worker	60.7	1.48	27.5998	overweight	95.65	significantly increased	880	630.66	832.58	1463.25	186.71	93.16	279.87	271.24	144.27	415.51	172.72	595.16	767.87	6.12	8.88	15	1071.61	1613.75	2685.36	65.78	35.95	101.73	0
2902	29	no	textile	small	7	4.5	18	4.5	1	female	37	civil union	1	high school	937	1	yes	Production worker	80.5	1.64	29.7846	overweight	90.85	significantly increased	1760	498.73	939.76	1438.5	153.88	135.38	289.26	274.96	433.05	708.01	69.9	371.33	441.23	1.8	12.56	14.37	2946.39	2831.78	5778.18	129.61	144.3	273.91	0
2903	29	no	textile	small	7	4.5	18	4.5	1	female	43	single	1	middle scholl	937	1	no	Production worker	45	1.53	19.2234	normal weight	72.05	normal	920	474.99	588.9	1063.9	96.99	98.77	195.76	153.01	143.01	296.02	224.99	347.12	572.11	13.23	5.87	19.11	1618.09	821.67	2439.76	33.8	35.67	69.47	1
2904	29	no	textile	small	7	4.5	18	4.5	1	female	53	civil union	2	middle scholl	937	1	no	Production worker	61.6	1.54	25.974	overweight	92	significantly increased	330	467.85	802.51	1270.37	96.84	273.92	370.76	52.74	167.08	219.81	318.28	361.52	679.8	18.48	3	21.47	1462.46	1716.38	3178.85	18.54	62.03	80.57	1
2905	29	no	textile	small	7	4.5	18	4.5	1	female	35	single	4	middle scholl	937	1	no	Production worker	78	1.59	30.8532	obesity I	97.75	significantly increased	200	490.32	821.6	1311.92	256.51	62.98	319.49	86.95	138.42	225.37	146.86	620.2	767.06	13.26	2.21	15.47	1514.82	1843.22	3358.04	26.63	59.02	85.65	0
2906	29	no	textile	small	7	4.5	18	4.5	1	male	37	civil union	2	high school	1908	2	no	Plant manager	85.8	1.79	26.8081	overweight	96.6	increased	990	426.52	1734.42	2160.94	141.8	173.05	314.86	79.98	732.85	812.83	204.74	828.52	1033.25	15.73	18.13	33.87	1359.26	815.86	2175.12	34.72	396.91	431.63	0
2907	29	no	textile	small	7	4.5	18	4.5	1	female	40	civil union	2	middle scholl	937	1	no	Production worker	49.7	1.41	24.9987	overweight	79.75	normal	2400	215.87	744.75	960.63	59.66	130.94	190.6	89.95	172.98	262.93	66.26	440.83	507.1	4.75	15.22	19.97	1702.43	1769.2	3471.63	25.05	78.71	103.75	0
2908	29	no	textile	small	7	4.5	18	4.5	1	female	36	married	2	graduate	937	1	no	Plant manager	72.2	1.59	28.7395	overweight	83.25	increased	2400	245.93	773.95	1019.88	112.69	71.69	184.38	60.96	169.4	230.36	72.28	532.86	605.14	6.82	16.44	23.26	839.31	472.55	1311.86	40.53	74.66	115.2	0
2909	29	no	textile	small	7	4.5	18	4.5	1	female	35	married	1	high school	937	1	yes	Production worker	42.7	1.44	20.736	normal weight	69.25	normal	840	766.13	1811.78	2577.91	224.7	366.16	590.86	229.8	273.86	503.66	311.63	1171.76	1483.39	7.99	20.84	28.84	1555.03	2035.75	3590.78	105.5	78.66	184.17	0
2910	29	no	textile	small	7	4.5	18	4.5	1	female	33	civil union	3	high school	937	1	yes	Production worker	52.4	1.5	23.196	normal weight	75.6	normal	3120	953.31	1746.19	2699.5	34.54	180.61	215.16	539.33	379.93	919.25	379.44	1185.65	1565.09	3.43	13.91	17.34	1023.01	4019.92	5042.93	83.54	142.46	226	0
2911	29	no	textile	small	7	4.5	18	4.5	1	female	49	married	2	middle scholl	937	1	no	Production worker	78.5	1.58	31.2867	obesity I	114.5	significantly increased	4053	457.73	753.77	1211.49	75.86	114.09	189.95	84.14	191.29	275.43	297.72	448.39	746.11	9.23	3.48	12.71	306.21	814.86	1121.08	25.92	82.58	108.5	0
2912	29	no	textile	small	7	4.5	18	4.5	1	female	53	divorced	4	high school	937	1	yes	Production worker	59.3	1.48	27.1828	overweight	90.1	significantly increased	1840	0	1010.13	1010.13	0	116.16	116.16	0	308.78	308.78	0	585.19	585.19	0	9.9	9.9	0	692.04	692.04	0	110.17	110.17	1
2913	29	no	textile	small	7	4.5	18	4.5	1	female	57	married	7	elementary school	937	1	no	Production worker	84.8	1.52	36.9463	obesity II	106.3	significantly increased	505	326.08	661.46	987.54	50.59	229.33	279.91	16.36	117.96	134.33	259.14	314.17	573.31	14.13	2.67	16.8	1293.64	926.75	2220.39	6.85	63	69.85	0
2914	29	no	textile	small	7	4.5	18	4.5	1	female	31	single	3	high school	937	1	no	Production worker	69.3	1.59	27.5851	overweight	94	significantly increased	3360	133.3	1578.18	1711.47	11.55	119.3	130.85	29.4	241.87	271.27	92.34	1217.01	1309.35	0.88	20.87	21.75	194.22	1461.02	1655.24	9.56	67.94	77.5	0
2915	29	no	textile	small	7	4.5	18	4.5	1	female	40	single	1	middle scholl	937	1	yes	Production worker	74.3	1.58	29.6127	overweight	94.35	significantly increased	2514	283.47	861.04	1144.51	68.61	81.12	149.73	62.04	232.72	294.76	152.82	547.2	700.02	2.5	6.47	8.97	650.75	1369.54	2020.29	20.26	78.22	98.48	0
2916	29	no	textile	small	7	4.5	18	4.5	1	female	44	married	2	elementary school	937	1	no	Production worker	57.3	1.53	24.6385	normal weight	79.5	normal	840	938	1542.46	2480.46	171.96	87.59	259.55	295.95	628.82	924.77	470.1	826.05	1296.15	13.94	9.23	23.17	1733.4	1912.07	3645.48	57.81	119.66	177.47	0
2917	29	no	textile	small	7	4.5	18	4.5	1	female	24	married	0	high school	937	1	no	Production worker	85.7	1.69	30.006	obesity I	100	significantly increased	330	116.08	489.74	605.81	28.9	89.54	118.44	39.38	121.28	160.65	47.8	278.92	326.72	2.21	8.67	10.88	478.06	627.34	1105.4	11.75	43.97	55.71	0
2918	29	no	textile	small	7	4.5	18	4.5	1	female	65	married	6	elementary school	937	1	no	Production worker	71.2	1.53	30.5353	obesity I	99.45	significantly increased	0	734.56	811.32	1545.88	158.28	99.98	258.27	235.38	158.22	393.61	340.89	553.11	894	12.72	7.34	20.06	1854.8	382.31	2237.12	120.61	94.19	214.81	0
2919	29	no	textile	small	7	4.5	18	4.5	1	male	49	married	1	elementary school	937	1	no	Production worker	62.4	1.56	25.641	overweight	93.75	normal	0	624.01	339.52	963.53	111.03	34.41	145.45	201.46	93.84	295.31	311.51	211.26	522.77	15.18	4.03	19.2	1553.48	269.02	1822.5	46.32	18.65	64.97	0
2920	29	no	textile	small	7	4.5	18	4.5	1	female	39	civil union	1	high school	1004	1.1	no	Manufacturing technician	93.7	1.59	37.0634	obesity II	106.5	significantly increased	2580	774	1383.8	2157.79	252.2	213.43	465.63	182.58	341.73	524.32	339.21	828.63	1167.84	6.17	5.02	11.18	1661.01	1834.49	3495.5	49.68	144.63	194.31	0
2921	29	no	textile	small	7	4.5	18	4.5	1	male	24	civil union	1	middle scholl	1431	1.5	no	Production worker	52.4	1.65	19.247	normal weight	71	normal	0	745.26	756.42	1501.68	257.02	83.6	340.62	144.77	327.15	471.92	343.47	345.67	689.14	29.33	5.49	34.82	3095.89	1833.16	4929.05	38.65	130.28	168.94	0
2922	29	no	textile	small	7	4.5	18	4.5	1	female	28	married	0	graduate	937	1	no	Machine operator	45.7	1.5	20.3111	normal weight	66.75	normal	660	569.7	605.68	1175.37	235.46	57.46	292.93	149.07	187.9	336.97	185.16	360.31	545.47	14.76	2.26	17.02	1166.23	472.04	1638.27	53.73	93.59	147.33	0
2923	29	no	textile	small	7	4.5	18	4.5	1	female	59	divorced	2	elementary school	937	1	no	Machine operator	64.1	1.52	27.7441	overweight	97.95	significantly increased	1710	367.93	780.42	1148.35	52.51	62.66	115.17	19	296.58	315.58	296.42	421.18	717.6	18.32	2.03	20.35	916.59	932.64	1849.23	5.65	143.18	148.84	0
2924	29	no	textile	small	7	4.5	18	4.5	1	female	52	single	5	high school	937	1	no	Machine operator	50.6	1.48	23.2262	normal weight	85.65	increased	2475	309.98	740.31	1050.29	106.86	78.54	185.4	55.64	121.88	177.52	147.48	539.9	687.37	7.19	2.26	9.45	778.76	1995.62	2774.38	17.41	66.8	84.2	0
2925	29	no	textile	small	7	4.5	18	4.5	1	female	29	civil union	1	high school	937	1	no	Production worker	75.7	1.54	32.1277	obesity I	99.75	significantly increased	1080	541.5	1292.76	1834.26	164.17	160.01	324.18	205.8	397.1	602.91	171.53	735.65	907.17	3.25	7.33	10.57	782.2	1791.05	2573.25	92.99	180.67	273.66	0
2926	29	no	textile	small	7	4.5	18	4.5	1	female	28	married	1	high school	937	1	no	Production worker	52.3	1.46	24.4017	normal weight	78.35	normal	3360	429.75	606.4	1036.15	72.38	61.74	134.12	134.99	188.32	323.3	222.39	356.35	578.73	7.85	6.11	13.95	475.94	906.21	1382.16	49.01	49.41	98.42	0
2927	29	no	textile	small	7	4.5	18	4.5	1	female	22	single	0	high school	937	1	no	Production worker	51.3	1.61	19.7909	normal weight	68.5	normal	840	472.62	1479.07	1951.69	67.89	69.4	137.29	126.1	164.84	290.94	278.63	1244.83	1523.46	20.31	3.06	23.37	1536.12	1259.79	2795.9	16.99	88.7	105.69	0
2928	29	no	textile	small	7	4.5	18	4.5	1	female	42	single	0	middle scholl	937	1	no	Production worker	66.1	1.53	28.4225	overweight	91.25	significantly increased	0	570.96	1149.55	1720.51	72.54	187.07	259.61	260.71	287.08	547.79	237.71	675.39	913.1	3.89	6.7	10.59	1714.05	1316.81	3030.86	93.23	88.66	181.89	0
2929	29	no	textile	small	7	4.5	18	4.5	1	male	35	married	2	high school	1200	1.3	yes	Manufacturing technician	74.3	1.73	24.8829	normal weight	89.5	normal	247.5	629.12	1434.88	2064	131.08	129.94	261.02	170.36	224.82	395.17	327.68	1080.12	1407.8	23.93	14.31	38.24	2540.31	1614.49	4154.81	55.47	46.58	102.05	0
3001	30	no	non-metallic minerals	medium	5	5	5	53.75	10.75	male	27	civil union	1	high school	1800	1.9	yes	Machine operator	67.1	1.68	23.7741	normal weight	82.75	normal	1800	664.05	639.21	1303.25	94.73	80.3	175.03	151.03	120.06	271.09	418.29	438.85	857.14	15.27	8.52	23.79	2143.37	1775.86	3919.23	11.1	43.26	54.37	1
3002	30	no	non-metallic minerals	medium	5	5	5	53.75	10.75	male	43	married	2	high school	1600	1.7	no	Food processing worker	73.5	1.62	28.1801	overweight	101.1	increased	480	182.21	2577.91	2760.11	7.94	377.85	385.79	9.23	975.01	984.23	165.04	1225.05	1390.09	2.1	4.49	6.58	2.7	3093.98	3096.68	0.81	438.99	439.8	0
3003	30	no	non-metallic minerals	medium	5	5	5	53.75	10.75	male	49	divorced	2	graduate	937	1	yes	Manufacturing technician	85	1.74	28.2371	overweight	104.55	significantly increased	2772	1189.71	973.34	2163.05	328.06	139.86	467.92	438.96	137.49	576.45	422.69	695.99	1118.67	31.23	16.02	47.25	3059.63	966.86	4026.49	102.93	37.32	140.25	0
3004	30	no	non-metallic minerals	medium	5	5	5	53.75	10.75	male	19	single	0	high school	937	1	no	Production worker	64.9	1.68	22.9946	normal weight	79.75	normal	693	850.07	1631.01	2481.08	222.02	224.58	446.59	359.94	420.65	780.59	268.11	985.79	1253.9	14.32	10.61	24.92	1911.36	2886.57	4797.93	110.58	111.23	221.82	0
3005	30	no	non-metallic minerals	medium	5	5	5	20	4	female	29	single	0	high school	937	1	no	Food processing worker	80.7	1.66	29.2858	overweight	100.45	significantly increased	2866.5	786.31	1595.9	2382.21	115.47	215.76	331.23	326.75	517.79	844.54	344.1	792.36	1136.46	6.28	9.58	15.86	2345.86	1620.81	3966.67	104.28	138.78	243.06	0
3006	30	no	non-metallic minerals	medium	5	5	5	53.75	10.75	male	29	single	0	middle scholl	937	1	no	Production worker	83.5	1.61	32.2133	obesity I	99.95	increased	0	596.57	1352.57	1949.14	205.63	189.02	394.65	113.3	562.75	676.06	277.64	600.8	878.44	16.5	4.76	21.26	1326.67	3472.1	4798.77	34.77	190.21	224.98	0
3007	30	no	non-metallic minerals	medium	5	5	5	53.75	10.75	male	45	married	9	elementary school	937	1	no	Production worker	84.5	1.66	30.6648	obesity I	106.45	significantly increased	0	746.19	1080.04	1826.23	188.7	217.62	406.32	230.55	212.03	442.57	326.94	650.4	977.34	23.43	7.14	30.57	2054.62	1952.56	4007.19	50.89	67.56	118.45	1
3008	30	no	non-metallic minerals	medium	5	5	5	53.75	10.75	male	28	single	0	high school	937	1	no	Manufacturing technician	73.9	1.7	25.5709	overweight	87.25	normal	118.8	596.61	819.51	1416.12	123.11	55.16	178.26	145.04	140.09	285.13	328.47	624.26	952.72	4.52	12.18	16.7	1079.39	1556.92	2636.31	30.44	27.87	58.31	0
3009	30	no	non-metallic minerals	medium	5	5	5	53.75	10.75	male	41	single	2	elementary school	937	1	no	Production worker	69.3	1.67	24.8485	normal weight	84.95	normal	165	782.17	2007.8	2789.97	190.71	340.16	530.87	291.01	445.76	736.77	300.46	1221.88	1522.34	16.73	31.18	47.91	2379.84	5155.98	7535.82	64.12	117.82	181.93	0
3010	30	no	non-metallic minerals	medium	5	5	5	53.75	10.75	male	48	married	3	high school	1802	1.9	no	Production worker	75.1	1.78	23.7028	normal weight	91.3	normal	0	569.62	733.86	1303.49	168.04	183.6	351.64	162.66	242.32	404.98	238.93	307.94	546.86	15.85	4.29	20.14	2209.38	1913.18	4122.56	40.43	69.34	109.77	0
3011	30	no	non-metallic minerals	medium	5	5	5	53.75	10.75	male	35	married	2	middle scholl	937	1	no	Production worker	94.9	1.79	29.6183	overweight	105	significantly increased	480	703.4	1427.48	2130.88	199.97	325.46	525.44	106.68	235.29	341.98	396.74	866.73	1263.46	20.8	22.25	43.06	3077.82	3315.77	6393.58	34.89	76.06	110.95	0
3012	30	no	non-metallic minerals	medium	5	5	5	53.75	10.75	male	52	divorced	5	elementary school	1431	1.5	no	Manufacturing technician	67.9	1.71	23.3572	normal weight	85.75	normal	594	674.46	2341.5	3015.96	167.82	314.86	482.69	101	601.01	702.01	405.63	1425.63	1831.26	26.62	18.78	45.4	2342.4	2997.12	5339.52	24.25	188.63	212.88	1
3013	30	no	non-metallic minerals	medium	5	5	5	53.75	10.75	male	21	single	0	high school	1100	1.2	no	Production worker	75.6	1.77	24.131	normal weight	85.55	normal	0	517.75	1474.33	1992.08	160.11	290.63	450.73	140.03	266.35	406.38	217.61	917.35	1134.96	12.29	11.2	23.49	1698.29	2582.3	4280.59	36.03	73.35	109.38	0
3014	30	no	non-metallic minerals	medium	5	5	5	20	4	female	37	married	3	middle scholl	966	1	no	Machine operator	95.4	1.52	41.2915	obesity III	119.5	significantly increased	3360	559.68	1298.13	1857.81	158.7	199.18	357.88	106.17	444.8	550.97	294.8	654.15	948.96	18.78	5.74	24.52	1642.92	3315.9	4958.82	27.99	209.93	237.92	0
3015	30	no	non-metallic minerals	medium	5	5	5	20	4	female	39	civil union	1	elementary school	937	1	no	Food processing worker	78.5	1.45	37.3365	obesity II	106.85	significantly increased	3360	485.58	770.24	1255.82	161.39	110.53	271.93	147	135.31	282.31	177.18	524.4	701.58	5.81	4.55	10.35	1154.12	2125.94	3280.07	35.27	42.35	77.62	0
3016	30	no	non-metallic minerals	medium	5	5	5	53.75	10.75	male	34	married	1	middle scholl	937	1	no	Production worker	95.6	1.65	35.1148	obesity II	114.15	significantly increased	0	264.19	1203.75	1467.93	100.54	232.75	333.29	86.96	393.67	480.63	76.68	577.32	654.01	1.82	6.95	8.77	459.28	4416.27	4875.54	20.03	124.16	144.19	0
3017	30	no	non-metallic minerals	medium	5	5	5	53.75	10.75	male	35	civil union	2	middle scholl	1431	1.5	no	Production worker	81	1.8	25	overweight	93.5	normal	240	714.09	1156.84	1870.93	243.96	290.91	534.88	196.01	247.43	443.44	274.12	618.5	892.61	14.23	11.91	26.15	2016.23	2318.97	4335.19	63.5	80.54	144.04	0
3018	30	no	non-metallic minerals	medium	5	5	5	53.75	10.75	male	45	civil union	1	graduate	1500	1.6	yes	Production worker	75.7	1.75	24.7184	normal weight	99.75	increased	0	764.75	1470.43	2235.18	187.2	93.74	280.94	261.81	340.02	601.83	315.73	1036.68	1352.41	13.1	14.15	27.25	2181.9	1458.6	3640.5	60.07	174.04	234.1	0
3019	30	no	non-metallic minerals	medium	5	5	5	53.75	10.75	male	27	civil union	0	high school	1800	1.9	yes	Manufacturing technician	56.3	1.54	23.7392	normal weight	76.9	normal	2358	1000.1	2169.45	3169.55	143.03	259.64	402.67	564.89	853.29	1418.18	292.18	1056.52	1348.7	9.23	12.63	21.86	2764.69	3339.09	6103.77	15.66	420.95	436.62	0
3020	30	no	non-metallic minerals	medium	5	5	5	53.75	10.75	male	24	civil union	0	high school	937	1	no	Production worker	63.2	1.65	23.3553	normal weight	82.05	normal	480	1008.35	1528.96	2537.3	283.31	255.72	539.03	226.05	428.56	654.61	498.99	844.68	1343.67	27.42	15.71	43.13	3654.11	4297.3	7951.41	57.36	121.72	179.08	0
3021	30	no	non-metallic minerals	medium	5	5	5	53.75	10.75	male	20	single	0	high school	1300	1.4	no	Manufacturing technician	58.7	1.69	20.5525	normal weight	73.25	normal	0	878.03	1108.67	1986.7	222.51	220.67	443.19	273.03	366.46	639.49	382.49	521.54	904.03	20.66	19.4	40.06	2989.87	2457.82	5447.69	92.06	106.04	198.1	0
3022	30	no	non-metallic minerals	medium	5	5	5	53.75	10.75	male	35	married	1	elementary school	1908	2	no	Production worker	60.4	1.73	20.1811	normal weight	81.45	normal	1680	469.4	1301.01	1770.41	160.04	179.14	339.19	126.78	356.79	483.57	182.58	765.07	947.65	14.75	8.74	23.5	1916.79	3243.59	5160.38	33.53	125.07	158.59	0
3023	30	no	non-metallic minerals	medium	5	5	5	53.75	10.75	male	42	single	0	elementary school	937	1	no	Production worker	59.6	1.58	23.8744	normal weight	78.4	normal	0	521.35	1286.22	1807.58	157.33	233.1	390.43	131.9	207.82	339.72	232.12	845.3	1077.42	14.01	23.13	37.14	1410.46	2910.34	4320.8	31.5	61.55	93.05	0
3024	30	no	non-metallic minerals	medium	5	5	5	53.75	10.75	male	45	married	1	middle scholl	1200	1.3	no	Food processing worker	75	1.62	28.578	overweight	101.05	increased	1320	797.84	1262	2059.84	244.41	110.88	355.29	191.36	251.34	442.71	362.06	899.78	1261.84	19.11	10.44	29.56	2696.21	1121.68	3817.9	48.55	75.05	123.6	0
3025	30	no	non-metallic minerals	medium	5	5	5	53.75	10.75	male	21	civil union	1	high school	937	1	no	Production worker	71	1.71	24.281	normal weight	78.5	normal	0	433.04	2429.22	2862.26	118.89	431.92	550.81	163.13	734.54	897.67	151.02	1262.76	1413.78	10.98	22.1	33.08	1462.09	3377.5	4839.59	55.95	251.43	307.37	0
3026	30	no	non-metallic minerals	medium	5	5	5	53.75	10.75	male	48	single	3	middle scholl	3000	3.2	no	Manufacturing technician	81.4	1.77	25.9823	overweight	91.6	normal	400																						0
3027	30	no	non-metallic minerals	medium	5	5	5	53.75	10.75	male	30	single	0	high school	937	1	no	Production worker	66.4	1.7	22.9758	normal weight	82	normal	1386																						0
3101	31	yes	textile	small	16	1.33333	4	4	3	female	32	married	0	graduate	937	1	yes	Administrative assistant	59.6	1.56	24.4905	normal weight	83.35	increased	3240	275.78	1000.81	1276.59	57.58	166.36	223.94	123.72	368.9	492.61	94.48	465.55	560.04	1.99	11.47	13.46	1534.11	1897.05	3431.17	31.26	111.2	142.46	0
3102	31	yes	textile	small	16	1.33333	4	4	3	female	28	single	0	high school	1000	1.1	no	Administrative assistant	62.7	1.59	24.8012	normal weight	79.95	increased	1600	375.13	994.09	1369.22	60.58	132.84	193.41	83.21	345.64	428.85	231.35	515.61	746.96	8.24	10.57	18.81	721.82	928.08	1649.91	23.86	114.72	138.59	0
3103	31	yes	textile	small	16	1.33333	4	4	3	female	34	civil union	2	middle scholl	937	1	no	Food processing worker	76.8	1.56	31.5582	obesity I	98.3	significantly increased	1455	436.76	768.78	1205.54	193.74	256.73	450.47	124.84	201.79	326.64	118.18	310.26	428.44	1.6	4.1	5.7	549.6	1220.57	1770.17	47.71	70.95	118.67	0
3104	31	yes	textile	small	16	1.33333	4	11.3333	8.5	male	52	married	3	elementary school	937	1	no	Food processing worker	79.5	1.63	29.9221	overweight	97.75	increased	2091	603.62	965.44	1569.06	212.26	96.62	308.88	139.51	262	401.51	251.85	606.82	858.67	12.47	7.59	20.06	1654.22	1455.91	3110.12	49.76	37.78	87.55	1
3105	31	yes	textile	small	16	1.33333	4	4	3	female	38	civil union	3	middle scholl	937	1	no	Production worker	72	1.51	31.5776	obesity I	100.1	significantly increased	5450	425.53	817.68	1243.21	97.01	131.29	228.3	245.47	322	567.47	83.05	364.39	447.45	6.33	5.13	11.46	594.81	1402.05	1996.87	98.22	72.8	171.02	0
3106	31	yes	textile	small	16	1.33333	4	4	3	female	22	civil union	0	high school	937	1	no	Production worker	56.4	1.53	24.0933	normal weight	78.25	normal	3360	572.91	986.08	1558.98	211.63	204.47	416.1	173.45	32.99	206.44	187.83	748.62	936.44	14.35	17.22	31.57	1957.64	1088.93	3046.56	54.41	5.99	60.41	0
3107	31	yes	textile	small	16	1.33333	4	11.3333	8.5	male	54	single	5	middle scholl	1800	1.9	yes	Production worker	75.8	1.62	28.8828	overweight	96.4	increased	4440	1134.95	1445.94	2580.89	217.47	202.05	419.52	251.82	398.78	650.6	665.66	845.11	1510.77	29.12	6.36	35.48	1783.97	2207.11	3991.08	114.29	114.85	229.14	0
3108	31	yes	textile	small	16	1.33333	4	4	3	female	37	married	0	middle scholl	937	1	no	Production worker	63.2	1.58	25.3165	overweight	85.25	increased	660	513.24	2215.2	2728.43	133.41	261.52	394.94	150.66	596.24	746.91	229.16	1357.43	1586.59	6.15	27.25	33.4	1325.48	2842.85	4168.33	40.78	191.44	232.22	0
3109	31	yes	textile	small	16	1.33333	4	11.3333	8.5	male	30	married	0	graduate	937	1	no	Administrative assistant	63.9	1.61	24.6518	normal weight	86.5	normal	800	582.86	1228.36	1811.22	152.3	307.84	460.14	156.54	347.13	503.67	274.03	573.39	847.42	13.89	9.64	23.52	1525.97	2016.86	3542.83	39.39	118.32	157.7	0
3110	31	yes	textile	small	16	1.33333	4	11.3333	8.5	male	43	single	4	middle scholl	1431	1.5	no	Machine operator	57.1	1.61	22.0285	normal weight	76.75	normal	1920	796.35	1026.9	1823.25	223.36	87.93	311.3	255.47	233.94	489.4	317.52	705.03	1022.55	18.32	5.87	24.19	1990.09	1476.84	3466.94	62.47	89.63	152.1	0
3111	31	yes	textile	small	16	1.33333	4	4	3	female	43	civil union	0	middle scholl	937	1	no	Production worker	70.9	1.59	28.0448	overweight	90.5	significantly increased	1977	409.56	1131.8	1541.36	114.35	217.09	331.44	121.99	214.14	336.13	173.22	700.57	873.79	11.42	6.45	17.86	966.15	1643.35	2609.5	29.47	54.68	84.14	0
3112	31	yes	textile	small	16	1.33333	4	4	3	female	28	married	1	high school	937	1	no	Production worker	80	1.52	34.626	obesity I	103.6	significantly increased	990	130.93	1181.76	1312.69	20.45	183.54	203.99	6.97	246.7	253.68	103.51	751.51	855.03	8.06	9.33	17.38	647.76	1478.72	2126.48	1.64	53.14	54.78	0
3113	31	yes	textile	small	16	1.33333	4	4	3	female	59	single	0	middle scholl	937	1	no	Production worker	61.2	1.45	29.1082	overweight	94	significantly increased	775.5	373.2	1273.97	1647.17	127.51	312.44	439.95	149.62	444.7	594.32	96.07	516.83	612.9	6.66	8.97	15.64	883.44	1732.59	2616.02	38.93	203.66	242.59	0
3114	31	yes	textile	small	16	1.33333	4	4	3	female	32	married	0	high school	937	1	no	Production worker	58.8	1.52	25.4501	overweight	80.85	increased	3360	300.01	1389.74	1689.75	76.04	148.61	224.65	78.53	340.36	418.9	145.43	900.77	1046.2	6.89	5.15	12.04	770.93	718.96	1489.89	19.28	180.42	199.7	0
3115	31	yes	textile	small	16	1.33333	4	4	3	female	32	married	1	high school	937	1	no	Machine operator	62.5	1.59	24.7221	normal weight	82	increased	1398	636.68	1041.91	1678.59	286.36	88.77	375.14	181.93	333.88	515.81	168.39	619.26	787.65	5.55	4.68	10.23	854.2	1042.93	1897.14	69.13	121.68	190.81	0
3116	31	yes	textile	small	16	1.33333	4	4	3	female	30	married	2	middle scholl	937	1	no	Machine operator	61.6	1.62	23.472	normal weight	82.9	increased	7440	367.85	642.81	1010.65	47.73	153.24	200.97	118.55	116.64	235.19	201.57	372.93	574.49	5.5	9.67	15.17	587.12	1319.18	1906.3	25.74	28.21	53.95	0
3117	31	yes	textile	small	16	1.33333	4	4	3	female	36	single	0	high school	937	1	yes	Production worker	62.4	1.58	24.996	normal weight	86.4	increased	675	881.55	584.5	1466.05	216.94	46.06	263	215.47	122	337.47	449.14	416.44	865.58	16.1	4.33	20.43	1138.36	395.03	1533.39	100.91	56.63	157.54	0
3118	31	yes	textile	small	16	1.33333	4	4	3	female	48	married	0	high school	937	1	no	Production worker	66.2	1.63	24.9163	normal weight	79	normal	2888.5	562.29	1607.45	2169.74	169.02	266.69	435.72	168.9	531.09	699.99	224.37	809.66	1034.03	21.82	13.96	35.78	1729.85	3850.37	5580.23	40.91	187.66	228.57	0
3119	31	yes	textile	small	16	1.33333	4	4	3	female	32	married	1	high school	937	1	no	Production worker	59.9	1.46	28.101	overweight	84.15	increased	2880	453.92	527	980.92	165.86	65.66	231.52	98.47	126.97	225.44	189.58	189.38	378.96	12.71	2.42	15.13	988.6	786.99	1775.59	36.28	31.05	67.33	0
3120	31	yes	textile	small	16	1.33333	4	4	3	female	34	married	3	middle scholl	937	1	no	Production worker	85.3	1.59	33.7408	obesity I	98.6	significantly increased	1680	307.64	1598.49	1906.13	87.79	278.86	366.65	68.71	667.31	736.02	151.13	652.31	803.45	6.81	5.51	12.32	646.69	3503.79	4150.48	15.79	235.25	251.04	0
3121	31	yes	textile	small	16	1.33333	4	11.3333	8.5	male	45	married	2	graduate	2800	3	yes	Manufacturing technician	85.8	1.72	29.0022	overweight	99	increased	1554	229.11	1229.62	1458.73	22.08	190.49	212.56	24.62	596.84	621.47	182.41	442.29	624.7	0.39	4.94	5.33	30.64	3706.06	3736.7	6.86	181.09	187.95	0
3122	31	yes	textile	small	16	1.33333	4	11.3333	8.5	male	27	single	1	graduate	1769	1.9	yes	Manufacturing technician	99.5	1.69	34.8377	obesity I	111.3	significantly increased	323.75	662.2	919.26	1581.46	219.89	104.04	323.93	152.31	186.6	338.91	290	628.62	918.62	13.87	10.64	24.51	805.84	2194.8	3000.64	53.54	66.27	119.81	0
3201	32	yes	textile	medium	17	2	8	14.1667	7.08333	male	46	married	2	graduate	937	1	no	Food processing worker	67.1	1.7	23.218	normal weight	89.2	normal	900	686.08	1693.43	2379.51	261.33	395.93	657.27	203.8	551.98	755.77	220.95	745.52	966.48	11.53	13.26	24.79	2463.91	4059.39	6523.3	69.33	143.28	212.61	0
3202	32	yes	textile	medium	17	2	8	14.1667	7.08333	male	51	married	2	middle scholl	1431	1.5	no	Machine operator	86.1	1.67	31.0581	obesity I	113.4	significantly increased	280	770.51	1605.18	2375.69	237.55	86.25	323.8	219.75	46.49	266.23	313.21	1472.45	1785.66	15.02	22.21	37.23	1824.07	821.19	2645.27	50.57	17.7	68.28	0
3203	32	yes	textile	medium	17	2	8	14.1667	7.08333	male	52	married	1	middle scholl	1300	1.4	no	Machine operator	92.2	1.62	35.1318	obesity II	105.8	significantly increased	1950	716.95	1632.45	2349.39	119.93	202.29	322.22	201.29	441.18	642.47	395.72	988.97	1384.7	16.87	11.09	27.97	2473.07	3114.74	5587.81	77.44	177.91	255.35	0
3204	32	yes	textile	medium	17	2	8	14.1667	7.08333	male	31	married	1	high school	937	1	no	Production worker	82.4	1.71	28.1796	overweight	94.15	increased	0	412.14	1577.15	1989.29	118.58	239.37	357.95	73.24	474.34	547.58	220.32	863.45	1083.77	9.34	11.86	21.2	979.27	2334.59	3313.86	26.3	130.54	156.84	0
3205	32	yes	textile	medium	17	2	8	18.3636	9.18182	female	57	divorced	4	elementary school	937	1	no	Production worker	53.7	1.48	24.6826	normal weight	86.3	increased	960	331.87	526.65	858.52	126.42	46.95	173.37	102.99	55.62	158.61	102.45	424.08	526.53	6.76	7.54	14.3	933.55	842.91	1776.45	43.58	28.04	71.61	0
3206	32	yes	textile	medium	17	2	8	14.1667	7.08333	male	43	married	3	middle scholl	1500	1.6	no	Machine operator	91.5	1.73	30.5724	obesity I	98.5	increased	480	600.38	1472.04	2072.41	127.07	143.8	270.87	208.71	333.5	542.2	264.6	994.74	1259.34	14.11	5.23	19.34	2647.95	3288.59	5936.53	57.17	133.19	190.36	0
3207	32	yes	textile	medium	17	2	8	14.1667	7.08333	male	31	civil union	2	elementary school	1000	1.1	no	Production worker	75.6	1.6	29.5313	overweight	98.25	increased	840	606.41	1320.26	1926.67	131.29	155.02	286.31	92.45	540.57	633.03	382.67	624.66	1007.33	12.21	7.15	19.36	1401.63	2742.29	4143.92	35.39	190.36	225.74	0
3208	32	yes	textile	medium	17	2	8	18.3636	9.18182	female	45	single	3	high school	937	1	no	Production worker	69.7	1.69	24.4039	normal weight	92	significantly increased	2040	559.42	1787.53	2346.94	149.5	203.47	352.97	112.72	635.7	748.42	297.19	948.35	1245.55	16.28	5.19	21.47	1763.23	3401.03	5164.26	45.53	158.78	204.31	0
3209	32	yes	textile	medium	17	2	8	14.1667	7.08333	male	31	married	0	high school	1431	1.5	yes	Plant manager	69	1.65	25.3444	overweight	84.25	normal	4260	1592.75	1417.76	3010.51	302.88	139.73	442.61	320.45	635.87	956.31	969.43	642.16	1611.59	30.71	3.95	34.66	2698.81	1207.77	3906.58	93.8	234.52	328.32	0
3210	32	yes	textile	medium	17	2	8	14.1667	7.08333	male	41	married	3	middle scholl	1431	1.5	no	Plant manager	90.4	1.71	31.0971	obesity I	104.25	significantly increased	2820	609.33	1872.17	2481.49	123.6	451.42	575.02	142.01	531.01	673.01	343.72	889.74	1233.46	14.56	14.62	29.18	1834.71	4764.4	6599.12	40.46	138.85	179.3	0
3211	32	yes	textile	medium	17	2	8	14.1667	7.08333	male	42	married	1	middle scholl	1200	1.3	no	Machine operator	89.9	1.82	27.1404	overweight	92.5	normal	240	260.67	1242.5	1503.17	83.62	275.79	359.41	62.36	226.07	288.43	114.69	740.64	855.33	8.94	10.7	19.64	1295.82	2805.17	4100.99	27.21	75.64	102.85	0
3212	32	yes	textile	medium	17	2	8	18.3636	9.18182	female	47	single	1	high school	937	1	no	Production worker	72.2	1.64	26.8441	overweight	101.3	significantly increased	2026.5	416.89	1013.21	1430.09	82.63	250.58	333.21	106.35	220.82	327.17	227.91	541.81	769.72	13.79	10.5	24.29	1435.34	1572.19	3007.53	29.98	56.97	86.95	0
3213	32	yes	textile	medium	17	2	8	14.1667	7.08333	male	45	married	8	middle scholl	1200	1.3	no	Machine operator	60.8	1.54	25.804	overweight	85.25	normal	500	740.09	694.5	1434.59	163.86	108.43	272.29	113.9	189.83	303.73	462.33	396.25	858.58	23.34	4.09	27.43	2087.61	1159.74	3247.35	31.51	59.74	91.25	0
3214	32	yes	textile	medium	17	2	8	18.3636	9.18182	female	42	single	0	middle scholl	937	1	no	Production worker	65.4	1.53	28.1215	overweight	96	significantly increased	960	311.33	821.62	1132.95	117.43	113.45	230.88	96.09	281.98	378.07	97.81	426.19	524	2.8	4.05	6.85	1083.39	1904.42	2987.81	42.34	78.84	121.19	0
3215	32	yes	textile	medium	17	2	8	18.3636	9.18182	female	31	married	1	high school	937	1	no	Production worker	87	1.62	33.356	obesity I	100.15	significantly increased	1120	634.18	949.14	1583.32	123.33	118.32	241.65	242.53	365.67	608.21	268.32	465.15	733.47	15.2	3.86	19.06	2616.12	2123.48	4739.6	63.36	118.93	182.29	0
3216	32	yes	textile	medium	17	2	8	14.1667	7.08333	male	21	single	0	graduate	2385	2.5	yes	Manufacturing technician	94.9	1.76	30.8114	obesity I	95.25	increased	1722	585.94	3455.99	4041.93	188.63	678.9	867.53	233.33	1640.16	1873.49	163.98	1136.93	1300.91	10.62	5.79	16.41	1345.68	5941.54	7287.22	56.19	444.69	500.88	0
3217	32	yes	textile	medium	17	2	8	14.1667	7.08333	male	30	married	1	graduate	2100	2.2	no	Administrative assistant	81.9	1.82	24.7253	normal weight	90.75	normal	0	822.39	1108.04	1930.43	210.3	152.71	363.01	199.38	325.96	525.34	412.71	629.37	1042.08	27.98	3.2	31.18	1838.96	1791.26	3630.22	59.57	125.66	185.23	0
3218	32	yes	textile	medium	17	2	8	18.3636	9.18182	female	19	single	0	high school	937	1	no	Administrative assistant	50.3	1.52	21.7711	normal weight	70.3	normal	480	602.38	1491.81	2094.19	67	184.77	251.77	169.99	542.84	712.83	365.39	764.2	1129.59	5.46	5.47	10.92	539	1821.94	2360.94	64.57	235.81	300.38	0
3219	32	yes	textile	medium	17	2	8	18.3636	9.18182	female	52	married	2	elementary school	937	1	no	Machine operator	79.7	1.55	33.1738	obesity I	101.25	significantly increased	5394	344.33	1194.32	1538.64	121.28	146.41	267.69	63.21	306.77	369.98	159.84	741.14	900.98	11.7	5.87	17.57	994.53	1833.79	2828.32	24.49	101.25	125.74	0
3220	32	yes	textile	medium	17	2	8	18.3636	9.18182	female	26	married	0	graduate	1908	2	yes	Administrative assistant	64.5	1.57	26.1674	overweight	84.9	increased	3600	959.87	1058.55	2018.41	337.74	191.66	529.4	400.51	319.36	719.87	221.61	547.53	769.14	8.11	11.53	19.65	1800.94	3424.6	5225.54	96.07	136.95	233.03	0
3221	32	yes	textile	medium	17	2	8	18.3636	9.18182	female	36	married	3	high school	937	1	no	Production worker	75.1	1.57	30.4678	obesity I	96.05	significantly increased	1514	382.13	990.22	1372.35	91.95	104.82	196.77	94.77	315.48	410.25	195.41	569.93	765.34	12.09	4.01	16.1	1055.57	1256.74	2312.31	23.14	122.93	146.07	0
3222	32	yes	textile	medium	17	2	8	18.3636	9.18182	female	28	single	0	graduate	1800	1.9	yes	Administrative assistant	78.1	1.67	28.0039	overweight	88.5	significantly increased	2940	539.42	1120.36	1659.79	134.91	174.85	309.76	155.54	400.73	556.27	248.97	544.79	793.76	8.91	15.41	24.32	835.61	1493.78	2329.39	37.69	116.97	154.66	0
3223	32	yes	textile	medium	17	2	8	18.3636	9.18182	female	35	civil union	1	middle scholl	937	1	no	Production worker	61	1.61	23.6799	normal weight	84.55	increased	2175	730.1	925.27	1655.37	227.74	203.75	431.49	137.39	178.43	315.82	364.97	543.09	908.06	17.97	4.38	22.35	1192.93	1032.86	2225.79	51.51	61.27	112.79	0
3301	33	no	food and beverages	medium	2	2	6	9.54546	4.77273	male	20	single	0	middle scholl	1110	1.2	no	Manufacturing technician	81	1.82	24.5885	normal weight	84.6	normal	2400	542.99	2022.53	2565.53	193.8	410.5	604.3	105.27	410.94	516.21	243.93	1201.09	1445.02	4.59	33.59	38.18	1272.56	3265.28	4537.84	25.88	170.09	195.98	0
3302	33	no	food and beverages	medium	2	2	6	16	8	female	25	single	0	high school	954	1	no	Plant manager	77.3	1.63	29.0941	overweight	95.55	significantly increased	1653	362.64	1307.02	1669.66	96.52	173.5	270.02	46.11	291.5	337.6	220.02	842.02	1062.04	7.02	15.66	22.67	924.08	2074.17	2998.25	7	116.36	123.36	0
3303	33	no	food and beverages	medium	2	2	6	9.54546	4.77273	male	21	single	0	high school	954	1	no	Administrative assistant	48.4	1.58	19.5112	normal weight	73.1	normal	360	744.04	1108.33	1852.37	192.6	166.07	358.67	203.97	405.85	609.82	347.47	536.42	883.88	6.1	7.3	13.4	1331.96	2000.69	3332.65	69.9	184.91	254.81	0
3304	33	no	food and beverages	medium	2	2	6	9.54546	4.77273	male	32	married	1	specialization	2862	3	yes	Administrative assistant	70	1.76	22.5981	normal weight	79.9	normal	0	495.01	1696.87	2191.88	169.53	281.02	450.55	51.36	563.49	614.85	274.12	852.36	1126.48	17	13.28	30.27	1656.2	3327.56	4983.75	16.23	288.28	304.51	0
3305	33	no	food and beverages	medium	2	2	6	9.54546	4.77273	male	30	civil union	1	high school	954	1	no	Manufacturing technician	60	1.67	21.5139	normal weight	72.7	normal	1359	959.28	659.94	1619.22	212.04	52.82	264.86	270.65	153.18	423.83	476.59	453.94	930.53	18.94	2.93	21.87	2709.41	820.9	3530.31	97.33	47.25	144.58	0
3306	33	no	food and beverages	medium	2	2	6	9.54546	4.77273	male	20	civil union	1	high school	954	1	no	Manufacturing technician	111.3	1.83	33.2348	obesity I	112.55	significantly increased	1380	642.9	1450.54	2093.44	213.63	227.39	441.02	193.64	134.74	328.38	235.63	1088.41	1324.03	12.43	26.22	38.65	1667.4	1189.19	2856.6	39.28	38.46	77.75	0
3307	33	no	food and beverages	medium	2	2	6	9.54546	4.77273	male	49	civil union	2	elementary school	1908	2	no	Manufacturing technician	53.7	1.59	21.2412	normal weight	74	normal	0	1463.29	772.26	2235.56	106.26	155	261.26	171.07	107.31	278.38	1185.96	509.96	1695.92	2.48	5.95	8.43	1112.89	1600.25	2713.14	84.35	32.2	116.55	0
3308	33	no	food and beverages	medium	2	2	6	9.54546	4.77273	male	28	civil union	1	high school	954	1	no	Manufacturing technician	74	1.72	25.0135	overweight	84.75	normal	0	1321.39	1576.39	2897.79	352.6	275.44	628.04	435.32	371.08	806.4	533.47	929.87	1463.34	23.49	10.84	34.33	3257.54	2164.89	5422.43	91.17	175.77	266.94	0
3309	33	no	food and beverages	medium	2	2	6	9.54546	4.77273	male	33	single	2	middle scholl	954	1	no	Production worker	77.8	1.68	27.5652	overweight	96.35	increased	1200	1203.22	2365.53	3568.75	167.18	463.43	630.61	363.94	521.28	885.22	672.09	1380.82	2052.91	46.62	55.55	102.17	4502.11	5384.8	9886.91	129.69	219.52	349.21	0
3310	33	no	food and beverages	medium	2	2	6	9.54546	4.77273	male	29	civil union	1	elementary school	954	1	no	Manufacturing technician	53.4	1.76	17.3375	ubderweight	71.5	normal	480	651.79	728.8	1380.6	131.52	111.55	243.07	212.55	237.16	449.71	307.73	380.09	687.82	4.84	6.95	11.79	1367	2107.04	3474.03	32.39	64.62	97.01	0
3311	33	no	food and beverages	medium	2	2	6	9.54546	4.77273	male	22	single	0	high school	954	1	no	Manufacturing technician	64.2	1.75	20.9633	normal weight	73.6	normal	1388	527.69	1969.12	2496.81	186.62	232.06	418.68	127.86	592.2	720.06	213.21	1144.86	1358.07	13.36	10.65	24.01	1502.92	1796.98	3299.9	36.32	274.25	310.57	0
3312	33	no	food and beverages	medium	2	2	6	9.54546	4.77273	male	33	single	0	middle scholl	1100	1.2	no	Manufacturing technician	83	1.68	29.4076	overweight	95	increased	750	903.47	1120.98	2024.44	310.71	224.5	535.21	194.54	365.75	560.29	398.22	530.73	928.94	23.04	9.21	32.25	2202.87	2106.73	4309.6	52.56	134.79	187.35	0
3313	33	no	food and beverages	medium	2	2	6	16	8	female	34	civil union	1	high school	954	1	no	Machine operator	75.1	1.7	25.9862	overweight	80.75	increased	1880	456.64	1411.16	1867.79	142.82	166.72	309.54	95.44	255.77	351.21	218.38	988.66	1207.05	18.52	8.57	27.09	1325.34	5176.56	6501.9	21.25	88.73	109.98	0
3314	33	no	food and beverages	medium	2	2	6	9.54546	4.77273	male	38	divorced	2	middle scholl	1431	1.5	no	Production worker	82.7	1.77	26.3973	overweight	92.9	normal	4560	470.66	1625.58	2096.24	123.98	146.71	270.69	74.9	382.63	457.53	271.78	1096.24	1368.02	21.27	10.95	32.22	1580.69	2044.73	3625.42	17.89	167.61	185.49	0
3315	33	no	food and beverages	medium	2	2	6	9.54546	4.77273	male	35	civil union	4	high school	954	1	yes	Manufacturing technician	60.8	1.67	21.8007	normal weight	70.5	normal	3780	599.62	1339.54	1939.15	133.94	308.73	442.67	99.37	302.65	402.02	366.31	728.15	1094.46	22.49	6.26	28.75	2060.27	2340.02	4400.28	28.81	111.92	140.74	1
3316	33	no	food and beverages	medium	2	2	6	9.54546	4.77273	male	25	single	0	middle scholl	954	1	no	Manufacturing technician	46.7	1.63	17.6852	ubderweight	67.95	normal	5116	724.27	2315.07	3039.34	135.74	389.58	525.32	200.62	946.35	1146.97	387.91	979.14	1367.05	11.43	14.56	25.99	2679.94	3821.89	6501.84	76.43	407.35	483.79	0
3317	33	no	food and beverages	medium	2	2	6	9.54546	4.77273	male	28	civil union	0	high school	1400	1.5	no	Manufacturing technician	59	1.64	21.9363	normal weight	75	normal	136	693.29	2192.26	2885.55	173.9	378.37	552.27	107.82	782.09	889.91	411.57	1031.79	1443.36	14.67	14.05	28.71	3278.2	3510.82	6789.02	35.51	408.21	443.72	0
3318	33	no	food and beverages	medium	2	2	6	9.54546	4.77273	male	28	civil union	1	middle scholl	954	1	no	Administrative assistant	60.7	1.68	21.5065	normal weight	80.5	normal	0	892.55	1446.85	2339.4	180.07	166.58	346.65	167.93	419.26	587.19	544.56	861.01	1405.57	25.19	8.25	33.44	1798.38	2043.53	3841.91	53.31	154.19	207.5	0
3319	33	no	food and beverages	medium	2	2	6	9.54546	4.77273	male	21	single	0	high school	954	1	no	Manufacturing technician	73.4	1.72	24.8107	normal weight	81.8	normal	231	889.87	1448.57	2338.44	236.69	328.01	564.7	232.75	741.17	973.92	420.43	379.38	799.81	16.81	4.93	21.74	2474.06	5832.09	8306.16	76.15	296.55	372.71	0
3320	33	no	food and beverages	medium	2	2	6	9.54546	4.77273	male	29	married	1	high school	954	1	no	Manufacturing technician	62.8	1.71	21.4767	normal weight	80.75	normal	0	878.13	1539.54	2417.68	192.67	188.9	381.58	288.57	446.1	734.67	396.89	904.54	1301.43	13.46	8.89	22.35	1623.99	2382.63	4006.62	72.85	97.57	170.42	0
3321	33	no	food and beverages	medium	2	2	6	9.54546	4.77273	male	21	single	0	high school	954	1	no	Manufacturing technician	71	1.78	22.4088	normal weight	84.45	normal	1840	732.53	2126.1	2858.63	133.18	454.48	587.66	41.46	740.36	781.82	557.89	931.26	1489.15	43.68	15.14	58.82	2945.01	7315.64	10260.7	7.66	340.06	347.72	0
3322	33	no	food and beverages	medium	2	2	6	9.54546	4.77273	male	22	single	0	graduate	954	1	no	Production worker	91	1.8	28.2431	overweight	91.5	normal	1680	1287.42	302.79	1590.22	243.35	9.67	253.02	461.46	63.02	524.48	582.62	230.1	812.72	24.29	1.98	26.27	4415.62	140.1	4555.72	148.54	54.61	203.15	0
3323	33	no	food and beverages	medium	2	2	6	9.54546	4.77273	male	32	civil union	1	high school	1908	2	no	Manufacturing technician	99.6	1.79	31.0852	obesity I	105.65	significantly increased	2720	1040.75	3629.08	4669.83	307.89	526.99	834.88	289.22	1492.17	1781.39	443.64	1609.91	2053.55	26.28	17.23	43.51	2966.15	6442.04	9408.19	66.05	647.78	713.82	0
3324	33	no	food and beverages	medium	2	2	6	9.54546	4.77273	male	23	single	0	middle scholl	954	1	no	Manufacturing technician	83.8	1.77	26.7484	overweight	89.1	normal	2085	2048.24	2427.11	4475.34	423.12	410.55	833.67	682.57	559.71	1242.28	942.54	1456.86	2399.4	40.99	34.31	75.3	4981.55	4358.69	9340.24	189.85	104.56	294.41	0
3401	34	no	textile	medium	8	1.2	6	6.05	5.04167	female	50	civil union	1	elementary school	954	1	no	Production worker	73.5	1.5	32.6667	obesity I	106.5	significantly increased	2133	444.6	684.77	1129.37	11.7	119.49	131.19	94.5	119.21	213.71	338.4	446.06	784.46	1.35	4.54	5.89	392.83	769.86	1162.69	67.5	31.98	99.48	0
3402	34	no	textile	medium	8	1.2	6	6.05	5.04167	female	44	civil union	3	middle scholl	954	1	no	Production worker	81.8	1.58	32.7672	obesity I	95.75	significantly increased	2274	367.18	814.77	1181.95	106.39	68.69	175.07	96.36	191.81	288.17	164.43	554.27	718.71	3.8	3.94	7.74	618.38	955.53	1573.91	21.97	81.56	103.53	0
3403	34	no	textile	medium	8	1.2	6	6.05	5.04167	female	44	single	2	high school	954	1	no	Production worker	79.6	1.63	29.9597	overweight	105.4	significantly increased	2730	677.77	1677.18	2354.95	237.92	214.96	452.88	69.31	620.93	690.24	370.54	841.29	1211.83	25.97	0.75	26.72	1902.77	2293.18	4195.96	16.13	177.55	193.69	0
3404	34	no	textile	medium	8	1.2	6	6.05	5.04167	female	56	married	2	middle scholl	954	1	no	Production worker	63.1	1.5	28.0444	overweight	94.05	significantly increased	392.2	516.15	56.95	573.1	301.06	5.49	306.55	74.1	1.73	75.83	140.99	49.73	190.72	1.67	0	1.67	1381.92	3.07	1385	26.51	0	26.51	0
3405	34	no	textile	medium	8	1.2	6	6.05	5.04167	female	31	divorced	1	high school	954	1	no	Production worker	76.4	1.57	30.9952	obesity I	98.7	significantly increased	3276	389.47	700.33	1089.8	123.94	101.19	225.13	128.92	253.81	382.73	136.61	345.34	481.94	2.5	2.95	5.45	668.05	6419.51	7087.56	29.57	95.71	125.27	0
3406	34	no	textile	medium	8	1.2	6	6.05	5.04167	female	51	widowed	1	high school	954	1	no	Production worker	60.1	1.39	31.1061	obesity I	97.7	significantly increased	2490	686.15	1849.56	2535.71	206.24	271.28	477.52	141.1	399.38	540.49	338.8	1178.9	1517.7	12.68	14.15	26.83	1662.29	4120.53	5782.81	44.47	216.17	260.64	0
3407	34	no	textile	medium	8	1.2	6	6.05	5.04167	female	50	civil union	1	middle scholl	954	1	no	Production worker	67	1.49	30.1788	obesity I	96.35	significantly increased	1840	823.03	1037.85	1860.88	37.39	144.92	182.31	314.9	181.72	496.63	470.73	711.2	1181.94	4.25	5.09	9.34	397.44	3389.59	3787.03	177.55	74.99	252.54	1
3408	34	no	textile	medium	8	1.2	6	6.05	5.04167	female	42	married	1	high school	954	1	no	Production worker	92.4	1.65	33.9394	obesity I	103.25	significantly increased	636	605.44	927.69	1533.14	211.66	138.62	350.28	235.92	153.05	388.97	157.86	636.03	793.89	8.95	2.69	11.64	934.07	1218.26	2152.32	79.54	65.44	144.98	0
3409	34	no	textile	medium	8	1.2	6	6.05	5.04167	female	37	married	3	middle scholl	954	1	no	Production worker	90.3	1.61	34.8366	obesity I	109	significantly increased	3591	519.68	652.37	1172.05	126.03	123.07	249.09	215.1	123.84	338.93	178.56	405.47	584.03	11.61	6.57	18.18	2921.54	838.62	3760.16	58.22	30.63	88.85	0
3410	34	no	textile	medium	8	1.2	6	6.05	5.04167	female	33	married	2	elementary school	954	1	no	Production worker	74.6	1.59	29.5083	overweight	83.75	increased	1960	1300.12	154.17	1454.28	346.68	18.88	365.56	560.08	53.7	613.78	393.36	81.59	474.94	7.5	0.33	7.84	2952.11	622.69	3574.8	160.1	23.69	183.79	0
3411	34	no	textile	medium	8	1.2	6	6.05	5.04167	female	29	married	1	high school	954	1	no	Production worker	61.7	1.56	25.3534	overweight	77.75	normal	1440	831.78	867.78	1699.56	217.75	279.32	497.07	456.8	257.43	714.23	157.22	331.03	488.26	7.51	6.8	14.32	4139.8	1504.17	5643.97	187.15	130.22	317.37	0
3412	34	no	textile	medium	8	1.2	6	6.05	5.04167	female	53	married	4	elementary school	954	1	no	Production worker	83.7	1.55	34.8387	obesity I	113.2	significantly increased	3375	311.95	1407.35	1719.3	109.14	253.29	362.43	64.64	478.27	542.91	138.17	675.8	813.97	6.34	0.54	6.88	1099.79	1282.37	2382.17	22.23	288.3	310.53	0
3413	34	no	textile	medium	8	1.2	6	6.05	5.04167	female	67	single	2	middle scholl	954	1	no	Production worker	74.3	1.58	29.7629	overweight	100.45	significantly increased	2017.5	590.51	904.93	1495.44	122.56	58.37	180.93	89.68	239.39	329.07	378.28	607.16	985.44	7.71	5.63	13.34	1397.25	235.53	1632.78	20.49	119.59	140.09	0
3414	34	no	textile	medium	8	1.2	6	6.05	5.04167	female	44	married	2	elementary school	954	1	no	Production worker	74.9	1.58	30.0032	obesity I	91	significantly increased	6405	559.89	375.75	935.64	132.85	70.52	203.37	168.38	80.09	248.47	258.65	225.14	483.8	15.11	7.78	22.89	1116.35	3280.17	4396.52	55.91	31.01	86.92	0
3415	34	no	textile	medium	8	1.2	6	6.05	5.04167	female	45	single	2	high school	954	1	no	Production worker	70.8	1.51	31.0513	obesity I	94.55	significantly increased	2280	890.17	846.63	1736.8	166.24	142.73	308.97	236.49	256.98	493.47	487.44	446.92	934.36	6.19	4.04	10.22	2856.82	965.77	3822.59	61.39	109.38	170.76	0
3416	34	no	textile	medium	8	1.2	6	6.05	5.04167	female	29	single	0	middle scholl	1000	1	no	Manufacturing technician	78.2	1.52	33.847	obesity I	100	significantly increased	4845	808.84	630.35	1439.19	67.36	86.05	153.41	244.58	195.79	440.38	496.9	348.5	845.4	7.5	13.78	21.28	1104.95	1805.29	2910.24	25.74	26.83	52.57	0
3417	34	no	textile	medium	8	1.2	6	6.05	5.04167	female	39	married	0	middle scholl	954	1	no	Production worker	92.2	1.65	33.8659	obesity I	99.95	significantly increased	3360	623.22	989.48	1612.7	145.01	124.42	269.43	213.48	296.25	509.73	264.73	568.81	833.54	17.19	6.51	23.7	1044.47	969.23	2013.7	46.28	102.41	148.69	0
3418	34	no	textile	medium	8	1.2	6	6.05	5.04167	female	42	single	0	high school	954	1	no	Production worker	58.6	1.5	26.0444	overweight	84.2	increased	1680	445.21	517.87	963.09	141.1	123.79	264.9	133.91	229.35	363.25	170.2	164.74	334.94	11.71	2.59	14.31	1564.01	796.71	2360.73	48.14	76.52	124.66	0
3419	34	no	textile	medium	8	1.2	6	6.05	5.04167	female	49	single	0	high school	954	1	no	Production worker	48.4	1.54	20.4082	normal weight	76.65	normal	396	1415.46	479.51	1894.97	285.96	129.69	415.65	480.39	117.2	597.59	649.11	232.63	881.74	10.56	1.99	12.55	2587.53	938.81	3526.34	91.88	49.59	141.47	0
3420	34	no	textile	medium	8	1.2	6	6.05	5.04167	female	41	single	1	high school	954	1	no	Production worker	77.9	1.61	30.0529	obesity I	99	significantly increased	3525	607.98	509.64	1117.62	222.37	144.66	367.03	114.6	134.77	249.37	271.01	230.21	501.22	15.03	5.87	20.89	1786.48	2726.5	4512.97	33.11	36.03	69.14	0
3421	34	no	textile	medium	8	1.2	6	6.05	5.04167	female	42	married	3	middle scholl	954	1	no	Production worker	87.1	1.58	34.8902	obesity I	108.95	significantly increased	560	560.89	1026.13	1587.02	136.22	117.27	253.49	100.08	249.85	349.93	324.59	659.01	983.6	9.21	5.75	14.95	1498.87	1885.01	3383.88	23.36	60.4	83.76	0
3422	34	no	textile	medium	8	1.2	6	6.05	5.04167	female	43	married	2	high school	4000	4.2	yes	Manufacturing technician	64	1.53	27.3399	overweight	87.7	increased	1455	969.59	2527.04	3496.63	387.17	466.08	853.25	234.41	694.34	928.76	348.01	1366.62	1714.63	9.27	18.6	27.87	1978.96	4233.51	6212.46	76.39	241.92	318.31	0
3423	34	no	textile	medium	8	1.2	6	6.05	5.04167	female	26	civil union	1	high school	954	1	no	Machine operator	67.1	1.65	24.6465	normal weight	79	normal	1680	428.1	1130.51	1558.6	59.77	231.12	290.9	79.61	291.09	370.69	288.72	608.3	897.01	2.54	9.24	11.78	4012.28	3833.87	7846.15	37.78	142.1	179.88	0
3424	34	no	textile	medium	8	1.2	6	6.05	5.04167	female	29	married	1	high school	954	1	no	Production worker	73.1	1.54	30.8231	obesity I	90.65	significantly increased	1680	334.44	752.83	1087.27	73.31	156.54	229.85	99.63	189.33	288.95	161.51	406.96	568.46	6.76	5.06	11.83	1209.5	1345.88	2555.37	30.38	83.87	114.25	0
3425	34	no	textile	medium	8	1.2	6	45.6	38	male	32	married	0	graduate	1908	2	yes	Plant manager	76.6	1.76	24.7288	normal weight	84.7	normal	591	1081.01	1874.14	2955.15	223.03	180.22	403.25	573.87	745.5	1319.37	284.1	948.43	1232.53	14.66	4.82	19.49	3381.03	2973.66	6354.69	49.62	194.03	243.65	0
3501	35	no	textile	medium	8	1.2	6	7.14	5.95	female	49	single	5	middle scholl	954	1	no	Production worker	67.7	1.56	27.8189	overweight	92.8	significantly increased	3066	574.92	327.49	902.41	181.65	63.97	245.63	211.34	57.17	268.51	181.93	206.34	388.27	12.68	3.92	16.6	1752.65	475.82	2228.47	79.14	21.52	100.66	0
3502	35	no	textile	medium	8	1.2	6	7.14	5.95	female	45	married	3	high school	954	1	no	Production worker	40.8	1.53	17.4292	ubderweight	65.5	normal	2490	382.88	347.78	730.66	108.61	18.81	127.42	74.26	148.15	222.41	200.01	180.82	380.83	11.25	0.84	12.09	836.85	344.75	1181.6	16.3	29.55	45.84	0
3503	35	no	textile	medium	8	1.2	6	7.14	5.95	female	57	divorced	6	middle scholl	954	1	no	Production worker	84.7	1.52	36.6603	obesity II	106	significantly increased	2640	215.92	462.2	678.12	105.1	45.7	150.8	37.09	180.54	217.63	73.73	235.96	309.69	1.62	3.66	5.28	530.63	1057.34	1587.98	22.55	65.1	87.65	0
3504	35	no	textile	medium	8	1.2	6	7.14	5.95	female	32	single	0	high school	954	1	no	Production worker	57.2	1.7	19.7924	normal weight	71.3	normal	1920	570.61	988.97	1559.58	149.12	116.93	266.05	168.57	227.39	395.96	252.92	644.65	897.57	12.09	7.01	19.1	1302.64	1930.95	3233.59	41.19	81.34	122.53	0
3505	35	no	textile	medium	8	1.2	6	7.14	5.95	female	40	single	2	elementary school	954	1	no	Production worker	64.1	1.5	28.4889	overweight	88	significantly increased	1715	548.42	480.79	1029.22	249.66	67.56	317.22	216.18	118.56	334.74	82.58	294.67	377.25	6.17	3.93	10.1	1468.79	1334.29	2803.08	51.28	33.75	85.03	0
3506	35	no	textile	medium	8	1.2	6	7.14	5.95	female	45	married	1	high school	954	1	no	Production worker	92.2	1.76	29.765	overweight	100.2	significantly increased	3360	464.96	898.84	1363.8	71.8	99.56	171.36	115.59	288.23	403.82	277.58	511.05	788.63	3.97	13.55	17.52	939.87	2426.72	3366.59	25.16	63.9	89.06	0
3507	35	no	textile	medium	8	1.2	6	7.14	5.95	female	41	civil union	2	middle scholl	954	1	no	Production worker	82.3	1.68	29.1596	overweight	100	significantly increased	3360	1018.2	529.22	1547.42	282.2	31.72	313.91	356.27	58.19	414.46	379.73	439.31	819.05	20.65	4.87	25.52	2480.15	630.27	3110.42	106.1	11.02	117.12	0
3508	35	no	textile	medium	8	1.2	6	7.14	5.95	female	42	divorced	2	elementary school	954	1	no	Production worker	64.3	1.48	29.3554	overweight	83.2	increased	4695	820.41	1045.97	1866.39	186.53	168.5	355.03	348.89	255.23	604.13	284.99	622.25	907.24	12.85	1.96	14.81	4058.18	2728.95	6787.13	142.73	91.35	234.08	0
3509	35	no	textile	medium	8	1.2	6	12.3	10.25	male	40	civil union	0	specialization	9540	10	yes	Plant manager	69.6	1.74	22.9885	normal weight	84.7	normal	1750	829	3166.79	3995.79	309.2	723.51	1032.71	91.55	886.12	977.67	428.25	1557.15	1985.4	16.9	48.45	65.35	2382.04	3273.68	5655.71	29.65	387.21	416.87	0
3510	35	no	textile	medium	8	1.2	6	12.3	10.25	male	35	single	0	high school	2500	2.6	no	Plant manager	165.5	1.89	46.3313	obesity III	103	significantly increased	4095	560.19	1231.4	1791.59	156.25	194.91	351.16	259.62	176.8	436.42	144.32	859.69	1004.01	10.78	14.96	25.74	1214.2	3696.23	4910.43	67.75	73.37	141.12	0
3511	35	no	textile	medium	8	1.2	6	7.14	5.95	female	42	married	1	high school	1500	1.6	no	Production worker	52.3	1.55	21.769	normal weight	75	normal	2970	460.7	1084.05	1544.74	195.15	115.25	310.4	137.88	293.33	431.21	127.67	675.47	803.14	2.46	6.38	8.85	914.14	1860.92	2775.06	34.57	95.13	129.7	0
3512	35	no	textile	medium	8	1.2	6	7.14	5.95	female	64	married	1	high school	954	1	yes	Plant manager	59.7	1.47	27.6274	overweight	82	increased	775	667.25	791.06	1458.32	159.58	67.7	227.28	269.74	210.56	480.29	237.94	512.8	750.74	17.16	2.05	19.22	1307.55	789.35	2096.9	83.53	81.75	165.28	1
3513	35	no	textile	medium	8	1.2	6	7.14	5.95	female	45	single	0	high school	954	1	no	Production worker	47.9	1.52	20.7323	normal weight	67.8	normal	791	578.54	720.41	1298.94	171.17	142.22	313.4	95.04	125.87	220.9	312.33	452.32	764.64	23.36	8.3	31.66	1779.47	1368.75	3148.22	27.12	26.62	53.75	0
3514	35	no	textile	medium	8	1.2	6	12.3	10.25	male	29	single	3	elementary school	954	1	no	Machine operator	83.6	1.72	28.2585	overweight	89.3	normal	1520	434.91	1081.86	1516.77	158.44	245.67	404.11	85.45	279.77	365.21	191.03	556.42	747.45	14.03	10.67	24.7	1262.4	4629.03	5891.43	32.82	108.55	141.37	0
3515	35	no	textile	medium	8	1.2	6	7.14	5.95	female	40	married	3	middle scholl	954	1	no	Production worker	64.3	1.55	26.7638	overweight	86.4	increased	2842.5	719.67	879.08	1598.75	116.64	157.69	274.33	206.77	385.27	592.04	396.26	336.11	732.37	10.74	5.59	16.33	3240.31	2712.72	5953.04	57.24	217.79	275.03	0
3516	35	no	textile	medium	8	1.2	6	12.3	10.25	male	23	single	0	high school	954	1	no	Production worker	125.1	1.74	41.3199	obesity III	126.8	significantly increased	2505	604.3	682.43	1286.74	127.45	185.58	313.03	124.22	123.77	247.98	352.63	373.09	725.72	11.21	6.44	17.64	2139.98	1719.59	3859.57	28.06	30.29	58.35	0
3517	35	no	textile	medium	8	1.2	6	7.14	5.95	female	45	married	2	middle scholl	1300	1.4	no	Production worker	63.7	1.6	24.8828	normal weight	88.2	significantly increased	4070	682.87	1276.12	1958.99	179.6	259.58	439.18	101.81	452.89	554.71	401.45	563.65	965.1	17.66	12.7	30.35	1377.12	6289.69	7666.82	26.44	147.74	174.18	0
3518	35	no	textile	medium	8	1.2	6	7.14	5.95	female	37	married	2	high school	954	1	no	Production worker	73.4	1.56	30.1611	obesity I	90.3	significantly increased	4440	401.55	3166.18	3567.73	44.96	388.23	433.19	118.91	1022.59	1141.5	237.68	1755.37	1993.05	9.1	20.52	29.62	586.88	5721.49	6308.37	26.26	452.56	478.83	0
3519	35	no	textile	medium	8	1.2	6	7.14	5.95	female	48	widowed	2	elementary school	954	1	no	Production worker	68.9	1.55	28.6785	overweight	97.8	significantly increased	3375	539.52	833.14	1372.66	198.62	156.68	355.3	185.83	108.26	294.09	155.06	568.21	723.27	3.65	9.58	13.23	926	1239.9	2165.91	43.19	32.1	75.3	0
3520	35	no	textile	medium	8	1.2	6	7.14	5.95	female	49	married	2	high school	954	1	yes	Production worker	92.1	1.61	35.531	obesity II	108.8	significantly increased	6495	401.66	850.11	1251.77	126.26	262.63	388.89	91.83	220.4	312.22	183.57	367.08	550.66	12	6.95	18.95	1041.25	1618.12	2659.37	22.06	48.02	70.08	0
3521	35	no	textile	medium	8	1.2	6	7.14	5.95	female	50	married	2	high school	954	1	no	Production worker	69.1	1.51	30.3057	obesity I	93	significantly increased	1983	332	694.19	1026.19	119.73	151.24	270.97	55.1	189.76	244.86	157.18	353.18	510.36	7.13	4.39	11.51	658.21	1319.83	1978.04	7.72	49.6	57.33	0
3522	35	no	textile	medium	8	1.2	6	7.14	5.95	female	33	single	0	middle scholl	954	1	no	Production worker	96	1.69	33.6123	obesity I	107.5	significantly increased	1920	473.2	684.15	1157.34	160.06	106.73	266.79	106.83	303.51	410.34	206.3	273.91	480.22	8.08	3.8	11.88	709.72	1117.56	1827.28	40.31	97.21	137.53	0
3523	35	no	textile	medium	8	1.2	6	7.14	5.95	female	43	single	2	middle scholl	954	1	no	Production worker	128.7	1.61	49.6509	obesity III	133.7	significantly increased	480	593.82	892.35	1486.17	229.04	161.4	390.44	145.65	120.83	266.47	219.14	610.12	829.25	3.35	12.42	15.77	1100.88	1458.12	2559	56.71	29.52	86.23	0
3524	35	no	textile	medium	8	1.2	6	7.14	5.95	female	39	married	2	graduate	954	1	no	Machine operator	56.9	1.47	26.3316	overweight	95.5	significantly increased	0	734.28	1645.68	2379.97	221.74	140.92	362.65	280.49	406.4	686.89	232.06	1098.37	1330.43	28.36	16.47	44.83	3578.35	2464.92	6043.28	95.91	164.57	260.47	0
3601	36	no	food and beverages	small	1	3	12	7.33333	2.44444	female	26	single	1	high school	937	1	no	Production worker	54.3	1.6	21.2109	normal weight	74	normal	594	828.37	1852.4	2680.77	171.63	261.75	433.37	289.43	533.51	822.93	367.31	1057.15	1424.46	20.33	11.55	31.88	4658.44	2499.29	7157.73	106.82	223.84	330.66	0
3602	36	no	food and beverages	small	1	3	12	6.6	2.2	male	65	widowed	3	high school	937	1	no	Machine operator	60.4	1.6	23.5938	normal weight	80.75	normal	198	723.99	919.91	1643.9	241.97	187.2	429.16	153.08	237.36	390.45	328.94	495.34	824.29	14.72	9.01	23.74	1279.13	3511.25	4790.38	56.23	113.97	170.2	0
3603	36	no	food and beverages	small	1	3	12	6.6	2.2	male	40	married	1	middle scholl	1000	1.1	no	Production worker	82	1.63	30.863	obesity I	99.85	increased	1240	816.31	1914.76	2731.08	311	294.11	605.11	139.54	551.12	690.65	365.77	1069.54	1435.31	13.12	13.58	26.7	1655.32	5136.61	6791.93	36.36	219.38	255.73	0
3604	36	no	food and beverages	small	1	3	12	7.33333	2.44444	female	35	married	1	high school	937	1	no	Production worker	69.9	1.55	29.0947	overweight	91.7	significantly increased	3450	1111.8	1393.75	2505.55	310.44	232.15	542.59	256.28	450.01	706.29	545.08	711.59	1256.67	15.28	7.06	22.34	5903.56	2015.67	7919.23	85.29	211.56	296.86	0
3605	36	no	food and beverages	small	1	3	12	6.6	2.2	male	61	single	0	elementary school	937	1	no	Machine operator	80.3	1.77	25.6312	overweight	90.75	normal	360	1003.39	1362.14	2365.52	270.73	241.75	512.47	329	324.46	653.46	403.66	795.93	1199.59	16.02	8.74	24.76	4145.12	4144.22	8289.34	80.82	152.09	232.9	0
3606	36	no	food and beverages	small	1	3	12	6.6	2.2	male	63	married	2	illiterate	937	1	no	Production worker	58.9	1.65	21.6345	normal weight	81.8	normal	1440	374.42	843.03	1217.45	115.26	258.57	373.83	143.91	224.25	368.16	115.25	360.21	475.46	10.24	1.07	11.31	911.88	1326.9	2238.78	48.56	46.31	94.87	0
3607	36	no	food and beverages	small	1	3	12	7.33333	2.44444	female	31	single	0	high school	1908	2	no	Administrative assistant	62.5	1.66	22.6811	normal weight	77.85	normal	960	676.44	2588.39	3264.83	129.73	358.55	488.27	103.13	886.83	989.96	443.59	1343.01	1786.6	12.61	11.27	23.88	1861.22	5154.79	7016.01	28.05	355.05	383.1	0
3608	36	no	food and beverages	small	1	3	12	7.33333	2.44444	female	29	married	1	graduate	2862	3.1	yes	Plant manager	66.6	1.61	25.6935	overweight	80.6	increased	2382	382.64	1074.74	1457.38	140.71	202.23	342.94	138.64	201.69	340.33	103.29	670.82	774.11	8	10.45	18.45	807.95	1697.39	2505.34	43.31	66.76	110.06	0
3609	36	no	food and beverages	small	1	3	12	7.33333	2.44444	female	41	single	4	elementary school	937	1	no	Production worker	104.6	1.55	43.538	obesity III	106	significantly increased	1664	0	1774.85	1774.85	0	224.65	224.65	0	590.6	590.6	0	959.59	959.59	0	10.71	10.71	0	3779.65	3779.65	0	190.42	190.42	0
3610	36	no	food and beverages	small	1	3	12	7.33333	2.44444	female	39	single	0	high school	937	1	no	Production worker	63.5	1.68	22.5522	normal weight	80.1	increased	777	795.39	1782.51	2577.9	155.39	408.5	563.89	327.41	758.3	1085.71	312.58	615.71	928.29	13.21	6.7	19.91	2505.68	2745.57	5251.25	109.67	290.79	400.46	0
3611	36	no	food and beverages	small	1	3	12	6.6	2.2	male	44	civil union	0	elementary school	937	1	no	Production worker	57.2	1.61	22.067	normal weight	76.5	normal	2880	0	1089.64	1089.64	0	211.36	211.36	0	311.54	311.54	0	566.74	566.74	0	20.54	20.54	0	1770.65	1770.65	0	84.13	84.13	0
3612	36	no	food and beverages	small	1	3	12	6.6	2.2	male	58	married	2	high school	937	1	no	Production worker	73.3	1.54	30.9074	obesity I	103.25	significantly increased	2880	549.19	1160.84	1710.03	168.6	55.58	224.18	193.32	164.35	357.67	187.27	940.91	1128.17	13.87	16.63	30.5	1599.22	1746.54	3345.76	62.44	54.3	116.74	0
3613	36	no	food and beverages	small	1	3	12	6.6	2.2	male	37	married	2	elementary school	937	1	no	Production worker	92.7	1.71	31.7021	obesity I	102.25	significantly increased	2160	1161.08	2108.97	3270.05	299.27	223.03	522.31	95.07	532.32	627.4	766.74	1353.62	2120.35	31.85	19.83	51.69	3039.37	2964.64	6004.01	25.21	133.61	158.81	0
3614	36	no	food and beverages	small	1	3	12	7.33333	2.44444	female	36	single	0	high school	937	1	no	Production worker	89.8	1.59	35.5207	obesity II	105.4	significantly increased	2628	679.52	1680.14	2359.66	277.26	320.89	598.15	185.43	422.31	607.74	216.83	936.94	1153.77	12.23	13.29	25.52	1814.5	3705.26	5519.76	49.63	179.55	229.18	0
3615	36	no	food and beverages	small	1	3	12	6.6	2.2	male	55	married	4	elementary school	937	1	no	Machine operator	64.5	1.61	24.8833	normal weight	82.15	normal	1580	1715.85	1563.75	3279.6	388.12	198.63	586.75	269.03	203.32	472.35	1058.7	1161.8	2220.5	44.36	31.39	75.75	6643.26	6046.89	12690.2	98.05	71.17	169.23	0
3616	36	no	food and beverages	small	1	3	12	7.33333	2.44444	female	45	married	1	middle scholl	937	1	no	Production worker	52	1.57	21.0962	normal weight	74.3	normal	1737	573.08	1456.54	2029.62	149.59	330.43	480.02	139	331.15	470.15	284.48	794.96	1079.44	21.8	12.34	34.13	1594.32	1707.8	3302.12	33.09	125.49	158.58	0
3617	36	no	food and beverages	small	1	3	12	6.6	2.2	male	30	single	2	elementary school	937	1	no	Production worker	80.3	1.66	29.1407	overweight	93.95	increased	1680	529.42	1391.35	1920.76	93.82	126.69	220.51	28.95	390.53	419.48	406.65	874.13	1280.78	21.02	7.5	28.52	1441.05	2565.07	4006.12	5.61	118.8	124.41	0
3618	36	no	food and beverages	small	1	3	12	6.6	2.2	male	48	civil union	2	middle scholl	1874	2	no	Production worker	60.8	1.61	23.4559	normal weight	73.15	normal	0	1379.26	2486.15	3865.41	367.75	824.8	1192.55	231.52	844.97	1076.5	779.98	816.38	1596.36	35.85	14.35	50.19	2625.52	4218.56	6844.08	78.27	364.54	442.81	0
3619	36	no	food and beverages	small	1	3	12	7.33333	2.44444	female	36	married	1	graduate	1405	1.5	no	Administrative assistant	65.4	1.61	25.2305	overweight	87.95	significantly increased	7050	382.69	747.61	1130.3	141.39	119.61	261	87.15	85.14	172.29	154.16	542.86	697.01	5.6	12.19	17.79	691.22	482.91	1174.13	24.14	18.62	42.76	0
3701	37	yes	food and beverages	small	10	1.33333	4	1.79487	1.34615	male	25	married	1	graduate	1500	1.6	no	Manufacturing technician	71.5	1.71	24.452	normal weight	89	normal	0	810.53	1580.27	2390.8	279.57	305.9	585.47	169.85	525.73	695.58	361.11	748.63	1109.74	14.62	8.49	23.12	1385.19	5141.88	6527.07	62.82	275.18	338	0
3702	37	yes	food and beverages	small	10	1.33333	4	1.79487	1.34615	male	51	married	2	elementary school	1300	1.4	no	Machine operator	74.6	1.7	25.8131	overweight	93.25	normal	240	501.02	1056.56	1557.58	132.81	255.59	388.4	38.39	203.76	242.15	329.81	597.21	927.02	15.52	7.24	22.76	1510.31	2111.27	3621.58	12.03	77.46	89.49	0
3703	37	yes	food and beverages	small	10	1.33333	4	1.79487	1.34615	male	29	single	0	high school	1146	1.2	no	Machine operator	70.5	1.76	22.7596	normal weight	81.25	normal	1050	1239.57	1889.92	3129.49	285.52	341	626.51	420.17	648.74	1068.91	533.89	900.18	1434.07	30.45	9.78	40.23	3134.52	2733.27	5867.79	86.46	313.25	399.72	0
3704	37	yes	food and beverages	small	10	1.33333	4	3.33333	2.5	female	23	single	0	high school	937	1	no	Machine operator	64.7	1.64	24.0556	normal weight	78.55	normal	0	1066.58	1068.69	2135.27	208.12	134.13	342.25	488.53	334.85	823.38	369.94	599.7	969.64	23.85	5.47	29.33	2083.95	2259.16	4343.11	182.76	147.37	330.12	0
3705	37	yes	food and beverages	small	10	1.33333	4	1.79487	1.34615	male	39	married	2	middle scholl	937	1	no	Production worker	87.4	1.71	29.8895	overweight	99.55	increased	740	982.72	1670.34	2653.06	224.58	295.07	519.65	186.29	789.77	976.06	571.85	585.51	1157.35	32.21	4.36	36.57	2061.59	1645.95	3707.55	50.79	454.77	505.56	0
3706	37	yes	food and beverages	small	10	1.33333	4	1.79487	1.34615	male	19	single	0	high school	937	1	no	Manufacturing technician	62.5	1.75	20.4082	normal weight	70.55	normal	0	1127.99	2336.81	3464.81	221.58	428.61	650.19	145.62	935.84	1081.46	760.79	972.37	1733.16	42.04	9.43	51.47	3511.3	4496.78	8008.08	42.11	485.71	527.83	0
3707	37	yes	food and beverages	small	10	1.33333	4	1.79487	1.34615	male	54	widowed	3	middle scholl	937	1	no	Machine operator	68.1	1.62	25.9488	overweight	87.25	normal	1956	1228.72	1756.61	2985.33	270.82	334.12	604.95	675.7	577.95	1253.65	282.19	844.54	1126.74	11.02	7.35	18.37	1642.99	4509.57	6152.56	240.07	332.54	572.61	0
3708	37	yes	food and beverages	small	10	1.33333	4	3.33333	2.5	female	32	single	0	graduate	1908	2	yes	Manufacturing technician	54.1	1.62	20.7421	normal weight	75.4	normal	487.5	629.06	1166.46	1795.52	159	105.77	264.77	112.7	225.76	338.46	357.36	834.93	1192.29	21.98	11.27	33.25	1654.32	1475.4	3129.72	30.25	96.37	126.62	0
3709	37	yes	food and beverages	small	10	1.33333	4	1.79487	1.34615	male	47	married	3	middle scholl	1700	1.8	yes	Manufacturing technician	68.1	1.56	27.9832	overweight	94.5	increased	0	949.36	2986.93	3936.28	253.64	332.94	586.58	148.78	1003.39	1152.18	546.93	1650.59	2197.52	18.99	12.98	31.97	2777.53	3130.05	5907.58	44.35	685.46	729.81	0
3710	37	yes	food and beverages	small	10	1.33333	4	1.79487	1.34615	male	28	single	0	high school	937	1	no	Production worker	72.2	1.7	24.9827	normal weight	78	normal	2490	648.07	3767.28	4415.35	258.29	702.54	960.83	88.68	1274.74	1363.42	301.1	1790	2091.1	14.95	28.69	43.64	1322.56	4686.42	6008.99	24.09	619.73	643.82	0
3711	37	yes	food and beverages	small	10	1.33333	4	1.79487	1.34615	male	41	married	2	high school	937	1	no	Production worker	87.5	1.76	28.2477	overweight	92.1	normal	3000	973.18	2167.36	3140.54	298.18	268.63	566.82	204.74	822.51	1027.25	470.26	1076.21	1546.48	29.11	19.34	48.44	3180.35	3314.65	6495.01	65.76	491.33	557.1	0
3712	37	yes	food and beverages	small	10	1.33333	4	1.79487	1.34615	male	23	single	0	high school	1700	1.8	yes	Manufacturing technician	69.3	1.74	22.8894	normal weight	79.8	normal	480	729.09	2728.12	3457.21	231.26	493.53	724.8	133.6	1154.41	1288.01	364.23	1080.17	1444.4	21.21	6.74	27.95	1818.6	2435.5	4254.09	29.31	699.64	728.95	0
3713	37	yes	food and beverages	small	10	1.33333	4	1.79487	1.34615	male	24	married	0	high school	937	1	no	Production worker	49	1.65	17.9982	ubderweight	65.95	normal	240	934.18	1950.61	2884.8	264.23	143.5	407.73	158.05	429.98	588.02	511.91	1377.13	1889.04	9.19	4.47	13.66	2172.26	2964.33	5136.6	54.77	204.43	259.2	0
3714	37	yes	food and beverages	small	10	1.33333	4	1.79487	1.34615	male	33	single	0	graduate	4770	5.1	yes	Plant manager	97	1.82	29.4455	overweight	105.4	significantly increased	39.6	421.66	908.46	1330.12	141.92	181.1	323.01	86.47	358.86	445.33	193.27	368.5	561.77	13.72	6.1	19.81	1167.04	5003.08	6170.12	24.83	140.64	165.47	1
3715	37	yes	food and beverages	small	10	1.33333	4	1.79487	1.34615	male	27	single	0	graduate	3816	4.1	yes	Plant manager	72.5	1.62	27.6254	overweight	92.75	normal	1197	504.68	873.25	1377.93	122.76	87.33	210.08	188	274.6	462.61	193.92	511.32	705.24	3.67	3.56	7.23	676.44	1054.87	1731.31	44.68	147.23	191.91	0
3716	37	yes	food and beverages	small	10	1.33333	4	1.79487	1.34615	male	36	married	1	middle scholl	1150	1.2	no	Machine operator	82	1.69	28.7105	overweight	98.3	increased	1110	297.36	1312.91	1610.27	141.53	380.47	522	65.29	513.96	579.25	90.54	418.48	509.02	5.92	2.28	8.2	541.7	2369.59	2911.29	22.8	259.54	282.34	0
3717	37	yes	food and beverages	small	10	1.33333	4	1.79487	1.34615	male	32	single	0	high school	937	1	no	Machine operator	86.3	1.89	24.262	normal weight	87.95	normal	960	1132.26	1273.12	2405.37	231.71	283.92	515.63	318.09	236.16	554.25	582.45	753.04	1335.5	20.68	8.06	28.74	1910.39	2439	4349.39	87.88	85.2	173.08	0
3718	37	yes	food and beverages	small	10	1.33333	4	1.79487	1.34615	male	32	married	2	high school	937	1	no	Machine operator	106.3	1.79	33.1762	obesity I	103.75	significantly increased	2760	483.15	1120.4	1603.55	242.05	169.35	411.4	92	326.33	418.33	149.1	624.72	773.82	8.79	4.7	13.48	1130.45	2075.01	3205.46	24.87	112.14	137.01	0
3719	37	yes	food and beverages	small	10	1.33333	4	1.79487	1.34615	male	54	married	1	elementary school	1386	1.5	no	Machine operator	72.4	1.69	25.3493	overweight	97	increased	577.5	898.72	754.02	1652.74	206.33	210.04	416.37	123.57	186.49	310.06	568.82	357.49	926.32	28.84	24.01	52.85	1940.33	1782.14	3722.47	25.18	53.02	78.21	0
3720	37	yes	food and beverages	small	10	1.33333	4	1.79487	1.34615	male	47	married	2	illiterate	937	1	no	Machine operator	70.5	1.58	28.4203	overweight	94.45	increased	165	761.27	1207.08	1968.35	247.66	287.86	535.52	135.93	367.32	503.24	377.68	551.9	929.59	12.87	7.54	20.41	1498.1	2302.67	3800.77	45.98	184.8	230.78	0
3721	37	yes	food and beverages	small	10	1.33333	4	1.79487	1.34615	male	44	single	2	elementary school	1070	1.1	no	Manufacturing technician	61.9	1.59	24.4848	normal weight	88.05	normal	720	891.03	1376.45	2267.48	179.29	274.18	453.47	145.94	360.63	506.56	565.81	741.64	1307.45	15.45	7.97	23.42	1735.64	2325.49	4061.13	47.51	185.96	233.47	1
3722	37	yes	food and beverages	small	10	1.33333	4	1.79487	1.34615	male	27	single	0	middle scholl	937	1	no	Machine operator	48.1	1.62	18.328	ubderweight	69.4	normal	1059	1004.12	2072.16	3076.28	284.75	292.6	577.35	147.29	760.6	907.89	572.07	1018.96	1591.04	29.69	32.46	62.16	2556.65	4855.72	7412.37	50.16	170.27	220.43	0
3723	37	yes	food and beverages	small	10	1.33333	4	1.79487	1.34615	male	54	divorced	2	elementary school	1520	1.6	yes	Manufacturing technician	78.2	1.65	28.7236	overweight	99	increased	330																						0
3724	37	yes	food and beverages	small	10	1.33333	4	1.79487	1.34615	male	65	married	0	elementary school	1800	1.9	no	Machine operator	86.9	1.69	30.4261	obesity I	109	significantly increased	825	398.97	1033.83	1432.8	144.07	224.55	368.62	71.46	377.17	448.63	183.44	432.1	615.55	13.86	3.9	17.76	1346.47	1880.59	3227.07	22.22	137.39	159.61	0
3725	37	yes	food and beverages	small	10	1.33333	4	1.79487	1.34615	male	41	married	3	high school	1200	1.3	no	Machine operator	62.4	1.6	24.375	normal weight	84.5	normal	2925	1208.49	2012.87	3221.36	317.4	263.03	580.43	245.76	577.29	823.04	645.33	1172.56	1817.89	31.98	10.4	42.38	3093.54	2314.31	5407.85	70.41	293.9	364.3	0
3726	37	yes	food and beverages	small	10	1.33333	4	1.79487	1.34615	male	55	civil union	1	elementary school	937	1	no	Machine operator	70.5	1.7	24.3945	normal weight	93.75	normal	462	0	1632.71	1632.71	0	299.1	299.1	0	411.74	411.74	0	921.87	921.87	0	34.13	34.13	0	3714.61	3714.61	0	155.06	155.06	1
3727	37	yes	food and beverages	small	10	1.33333	4	1.79487	1.34615	male	47	married	3	high school	1146	1.2	no	Machine operator	59.9	1.65	22.0018	normal weight	82.8	normal	0	1103.66	1262.26	2365.92	368.01	129.23	497.24	388.99	305.43	694.42	346.66	827.6	1174.26	16.67	5.6	22.27	1884.06	1634.62	3518.68	106.7	164.69	271.4	0
3728	37	yes	food and beverages	small	10	1.33333	4	1.79487	1.34615	male	48	married	5	high school	937	1	yes	Manufacturing technician	81.8	1.75	26.7102	overweight	93.65	normal	2685.5																						0
3801	38	yes	textile	large	18	3	3	37.56	12.52	male	42	single	2	high school	1200	1.3	yes	Manufacturing technician	67.5	1.66	24.4956	normal weight	79	normal	24850	1231.24	1499.26	2730.5	304.09	157.34	461.43	251.6	373.92	625.51	675.56	968	1643.56	34.52	10.76	45.27	4045.98	2168.11	6214.09	49.94	161.54	211.48	0
3802	38	yes	textile	large	18	3	3	33.375	11.125	female	49	married	2	high school	937	1	no	Machine operator	68.6	1.63	25.8196	overweight	91.2	significantly increased	2820	468.95	1161.11	1630.06	131.68	214.82	346.5	93.37	237.75	331.12	243.9	708.54	952.44	15.81	15.14	30.95	1428.9	1197.04	2625.94	19.65	89.32	108.96	0
3803	38	yes	textile	large	18	3	3	37.56	12.52	male	45	married	2	high school	2080	2.2	yes	Manufacturing technician	92.2	1.9	25.5402	overweight	101.5	increased	231	526.45	1897.32	2423.77	140.62	268.45	409.07	193.83	563.97	757.8	192	1064.9	1256.9	9.78	10.36	20.14	1300.22	3078.14	4378.36	47.53	301.07	348.6	0
3804	38	yes	textile	large	18	3	3	37.56	12.52	male	38	single	4	high school	937	1	yes	Manufacturing technician	66.7	1.78	21.0516	normal weight	77.75	normal	852	1072.63	1865.83	2938.46	248.28	336.97	585.25	264.61	614.91	879.53	559.74	913.95	1473.68	27.5	28.07	55.58	2641.28	3087.54	5728.82	52.94	268.34	321.29	0
3805	38	yes	textile	large	18	3	3	37.56	12.52	male	52	married	3	middle scholl	1335.6	1.4	yes	Manufacturing technician	67.3	1.64	25.0223	overweight	96	increased	0	351.07	1177.51	1528.58	139.71	148.02	287.72	97.4	182.62	280.02	113.97	846.87	960.83	10.86	20.88	31.74	1216.03	770.66	1986.68	24.74	72.5	97.23	0
3806	38	yes	textile	large	18	3	3	33.375	11.125	female	38	divorced	1	high school	1028	1.1	no	Manufacturing technician	55	1.53	23.4952	normal weight	78.55	normal	1062	494.47	2153.24	2647.71	206.4	335.81	542.21	112.85	468.78	581.63	175.21	1348.65	1523.87	10.27	20.86	31.13	1428.85	2334.53	3763.38	24.95	168.33	193.28	0
3807	38	yes	textile	large	18	3	3	37.56	12.52	male	32	married	2	high school	1431	1.5	yes	Manufacturing technician	69.7	1.8	21.5123	normal weight	77.75	normal	1440	932.78	2070.12	3002.9	220.89	454.02	674.91	126.1	500.87	626.96	585.79	1115.23	1701.02	36.14	40.85	76.99	3268.68	5842.85	9111.53	32.6	168.69	201.29	0
3808	38	yes	textile	large	18	3	3	37.56	12.52	male	57	married	3	high school	1400	1.5	no	Manufacturing technician	80.7	1.58	32.3265	obesity I	101.65	increased	0	512.06	1419.29	1931.35	146.39	175.56	321.95	204.68	465.3	669.98	160.99	778.43	939.42	12.6	5.5	18.1	1367.43	1976.22	3343.65	49.01	244.33	293.34	0
3809	38	yes	textile	large	18	3	3	37.56	12.52	male	36	married	3	high school	1400	1.5	yes	Manufacturing technician	89.5	1.75	29.2245	overweight	104.5	significantly increased	1440	732.6	982.64	1715.24	237.12	156.82	393.94	378.87	278.03	656.9	116.61	547.79	664.4	5.16	5.16	10.32	1665.16	2233.67	3898.83	91.03	100.76	191.78	0
3810	38	yes	textile	large	18	3	3	37.56	12.52	male	34	single	0	high school	937	1	yes	Machine operator	63.1	1.58	25.2764	overweight	86.25	normal	4800	1075.43	1704	2779.43	270.17	212.1	482.27	397.7	441.66	839.37	407.56	1050.24	1457.8	14.81	9.06	23.87	2632.66	2678.42	5311.08	94.19	175.93	270.12	0
3811	38	yes	textile	large	18	3	3	33.375	11.125	female	44	married	0	high school	937	1	no	Machine operator	44	1.52	19.0443	normal weight	73.35	normal	3360	962.76	767.72	1730.48	164.82	107.23	272.05	282.95	204.6	487.55	515	455.89	970.89	17.14	9.33	26.47	1589.08	1134.13	2723.21	54.55	85.59	140.14	0
3812	38	yes	textile	large	18	3	3	33.375	11.125	female	54	married	2	high school	937	1	no	Machine operator	57.5	1.54	24.2452	normal weight	85.5	increased	1400	405.51	1330.3	1735.81	145.89	128.77	274.66	112.7	325.74	438.44	146.91	875.79	1022.71	8.27	13.63	21.91	1076.83	1501.88	2578.71	21.03	131.66	152.69	0
3813	38	yes	textile	large	18	3	3	37.56	12.52	male	56	married	2	high school	1154	1.2	no	Administrative assistant	77.2	1.61	29.7828	overweight	111.55	significantly increased	720	840.44	1368.83	2209.28	153.84	196.85	350.69	240.84	236.89	477.73	445.77	935.09	1380.86	13.01	10.84	23.84	1859.49	2235.72	4095.21	49.49	75.86	125.36	0
3814	38	yes	textile	large	18	3	3	37.56	12.52	male	43	married	2	high school	937	1	no	Machine operator	70.9	1.63	26.6852	overweight	98.5	increased	720	1121.25	997.1	2118.35	230.88	155.01	385.88	302.72	109.02	411.74	587.65	733.07	1320.72	31.95	9.26	41.21	2988.95	1865.67	4854.62	63.58	44.8	108.38	0
3815	38	yes	textile	large	18	3	3	33.375	11.125	female	40	married	0	middle scholl	937	1	no	Machine operator	75.2	1.57	30.5083	obesity I	104.15	significantly increased	1356	505.16	704.4	1209.56	131.62	133.81	265.43	161.58	170.33	331.9	211.97	400.26	612.22	13.2	5.66	18.86	1194.86	2374.27	3569.13	42.61	60.47	103.08	0
3816	38	yes	textile	large	18	3	3	37.56	12.52	male	40	civil union	0	elementary school	937	1	no	Machine operator	76.3	1.57	30.9546	obesity I	99.55	increased	337	514.03	840.63	1354.65	149.79	75.8	225.59	156.23	117.1	273.32	208.01	647.73	855.74	11.89	8.84	20.73	1693.04	1151.85	2844.88	39.25	45.1	84.35	0
3817	38	yes	textile	large	18	3	3	33.375	11.125	female	29	married	1	high school	937	1	no	Machine operator	79.1	1.69	27.6951	overweight	91	significantly increased	3360	474.54	1332.16	1806.7	141.7	115.88	257.57	163.41	311.11	474.52	169.43	905.17	1074.61	9.85	2.3	12.15	1201.77	1739.27	2941.04	39.79	118.77	158.56	0
3818	38	yes	textile	large	18	3	3	33.375	11.125	female	45	single	0	high school	937	1	no	Machine operator	71.2	1.57	28.8856	overweight	89.05	significantly increased	720	447.38	1972.61	2419.99	50.14	176.5	226.64	84.59	644.13	728.73	312.65	1151.98	1464.63	7.3	10.76	18.06	787.44	2251.41	3038.85	13.46	192.41	205.87	0
3819	38	yes	textile	large	18	3	3	33.375	11.125	female	47	married	3	high school	937	1	no	Machine operator	67.1	1.63	25.255	overweight	84.5	increased	2790	1039.68	451.45	1491.13	171.6	91.2	262.8	525.96	70.02	595.98	342.12	290.23	632.35	25.42	6.85	32.28	3678.11	3043.23	6721.35	22.04	25.7	47.74	0
3820	38	yes	textile	large	18	3	3	33.375	11.125	female	32	single	2	high school	937	1	no	Machine operator	66.1	1.67	23.7011	normal weight	85	increased	1920	948.94	1592.17	2541.11	202.13	364.5	566.63	275.27	468.64	743.91	471.54	759.04	1230.58	11.75	15.34	27.09	1402.26	3731.29	5133.55	66.43	154.14	220.57	0
3821	38	yes	textile	large	18	3	3	33.375	11.125	female	45	married	1	high school	1240.2	1.3	no	Production worker	59.9	1.54	25.2572	overweight	82.75	increased	2940	405.58	1609.33	2014.91	132.14	251.8	383.94	151.91	567.35	719.26	121.52	790.18	911.71	5.66	9.47	15.13	1046.82	2997.7	4044.52	38.14	166.06	204.2	0
3822	38	yes	textile	large	18	3	3	33.375	11.125	female	41	married	1	high school	1431	1.5	no	Machine operator	67.5	1.57	27.3845	overweight	77	normal	3360	470.09	684.54	1154.63	201.04	76.54	277.57	178.45	130.19	308.64	90.61	477.82	568.42	6.3	8.05	14.35	1060.3	687.47	1747.77	40.39	38.37	78.76	0
3823	38	yes	textile	large	18	3	3	33.375	11.125	female	22	married	0	high school	937	1	no	Machine operator	68	1.73	22.7204	normal weight	83.05	increased	5295	766.74	1138.07	1904.81	247.93	139.55	387.48	182.94	335.39	518.33	335.88	663.13	999.01	23.38	4.37	27.74	2245.08	1511.03	3756.11	42.84	179.16	222	0
3824	38	yes	textile	large	18	3	3	33.375	11.125	female	49	widowed	2	high school	937	1	no	Machine operator	74.2	1.6	28.9844	overweight	94.75	significantly increased	3360	742.41	1340.83	2083.24	258.92	309.94	568.86	315.29	455.92	771.21	168.21	574.96	743.17	12.6	7.1	19.7	1801.87	2241.46	4043.33	76.01	117.42	193.42	0
3825	38	yes	textile	large	18	3	3	37.56	12.52	male	45	civil union	3	middle scholl	937	1	no	Machine operator	77.8	1.64	28.9262	overweight	100.9	increased	1768.5	418.63	712.42	1131.04	133.61	73.79	207.4	161.03	184.82	345.85	123.99	453.81	577.8	6.11	5.23	11.34	1055.39	2276.75	3332.13	39.34	101.32	140.66	0
3826	38	yes	textile	large	18	3	3	33.375	11.125	female	44	married	2	high school	937	1	no	Machine operator	58.9	1.62	22.4432	normal weight	85.25	increased	2960	467.57	1295.37	1762.94	132.36	86.24	218.59	82.63	265.57	348.2	252.59	943.56	1196.15	14.82	6.4	21.22	1388.46	1309.61	2698.07	18.03	156.26	174.29	0
3827	38	yes	textile	large	18	3	3	33.375	11.125	female	38	single	0	high school	937	1	no	Machine operator	77.3	1.63	29.0941	overweight	101.75	significantly increased	1417	1384.26	762.47	2146.73	329.69	163.92	493.61	487.43	155.5	642.93	567.14	443.06	1010.2	23.98	5.56	29.54	3301.12	1827.2	5128.32	102.8	47.69	150.49	0
3828	38	yes	textile	large	18	3	3	33.375	11.125	female	40	married	3	middle scholl	937	1	no	Administrative assistant	71.8	1.62	27.3586	overweight	89.75	significantly increased	960	607.99	454.72	1062.71	210.16	39.06	249.21	126.47	119.05	245.52	271.37	296.61	567.97	13.94	2.3	16.24	1456.71	721.32	2178.03	27.99	62.14	90.12	0
3829	38	yes	textile	large	18	3	3	37.56	12.52	male	29	married	2	high school	937	1	no	Machine operator	52.9	1.62	20.157	normal weight	75.25	normal	4800	855.4	1572.61	2428.02	132.88	149.34	282.22	409.36	369.22	778.58	313.16	1054.05	1367.21	12.86	9.11	21.97	2258.42	2100.5	4358.91	37.28	115.62	152.89	0
3830	38	yes	textile	large	18	3	3	33.375	11.125	female	38	married	2	high school	937	1	no	Production worker	64.6	1.63	24.3141	normal weight	85	increased	2760	418.02	2384.12	2802.15	110.55	281.56	392.11	136.51	659.56	796.07	170.96	1443.01	1613.97	8.62	31	39.61	903.35	2242.87	3146.22	32.46	251.01	283.47	0
3831	38	yes	textile	large	18	3	3	37.56	12.52	male	35	single	1	high school	937	1	no	Machine operator	89.2	1.78	28.153	overweight	95.05	increased	840	302.11	1979.03	2281.14	124.71	183.38	308.09	71.54	543.55	615.09	105.86	1252.11	1357.97	5.43	11.46	16.89	1823.87	2588.77	4412.64	15.1	223.76	238.86	0
3832	38	yes	textile	large	18	3	3	33.375	11.125	female	55	married	3	middle scholl	937	1	no	Machine operator	63.6	1.53	27.169	overweight	90.25	significantly increased	6030	783.64	626.01	1409.65	260.16	162.6	422.77	317.8	152.85	470.64	205.68	310.56	516.24	13.69	5.01	18.7	1748.47	889.56	2638.03	76.67	47.48	124.15	0
3833	38	yes	textile	large	18	3	3	37.56	12.52	male	36	married	1	high school	937	1	no	Machine operator	90.5	1.67	32.4501	obesity I	103.75	significantly increased	2868	575.28	829.95	1405.23	129.41	116.81	246.22	54.2	154.88	209.08	391.67	558.26	949.93	22.17	4.89	27.06	1473.32	1740.54	3213.86	19.87	51.97	71.83	0
3834	38	yes	textile	large	18	3	3	33.375	11.125	female	39	married	2	high school	937	1	no	Machine operator	59.1	1.57	23.9766	normal weight	83.75	increased	1680	335.75	935.62	1271.37	114.27	133.45	247.73	86.5	218.38	304.88	134.97	583.79	718.76	10.73	12.5	23.23	1256.35	890.76	2147.11	19.94	91.62	111.57	0
3835	38	yes	textile	large	18	3	3	33.375	11.125	female	26	single	1	high school	937	1	no	Machine operator	59.5	1.5	26.4444	overweight	78.65	normal	1200	779.68	1631.06	2410.74	262.8	282.72	545.52	207.92	546.79	754.71	308.96	801.55	1110.51	5.54	5.3	10.84	1240.07	3454.69	4694.77	44.74	228.65	273.39	0
3836	38	yes	textile	large	18	3	3	33.375	11.125	female	58	single	1	high school	937	1	no	Machine operator	51.2	1.48	23.3747	normal weight	71.95	normal	900	0	1651.87	1651.87	0	271.72	271.72	0	429.95	429.95	0	950.2	950.2	0	16.88	16.88	0	3704.85	3704.85	0	109.34	109.34	0
3837	38	yes	textile	large	18	3	3	37.56	12.52	male	47	married	2	high school	1100	1.2	no	Production worker	73.9	1.65	27.1442	overweight	86.65	normal	4064	541.01	1180.5	1721.51	129.19	219.74	348.93	240.21	408.6	648.81	171.61	552.16	723.77	10.66	18.54	29.21	2835.21	2049.52	4884.72	98.32	99.14	197.46	0
3838	38	yes	textile	large	18	3	3	37.56	12.52	male	40	married	0	high school	937	1	no	Machine operator	67.4	1.58	26.9989	overweight	87.5	normal	471	1109.18	1485.99	2595.18	222.42	192.63	415.06	286.65	467.41	754.06	600.11	825.95	1426.06	19.78	6.93	26.72	3126.92	2163.29	5290.2	104.51	172.87	277.39	0
3839	38	yes	textile	large	18	3	3	37.56	12.52	male	26	married	0	high school	1800	1.9	yes	Manufacturing technician	74.9	1.76	24.18	normal weight	81.1	normal	2000	1162.23	2032.7	3194.93	358.69	255.97	614.66	378.97	583.11	962.08	424.57	1193.62	1618.19	21.53	25.24	46.77	2636.34	3554.05	6190.39	79.56	169.72	249.27	0
3840	38	yes	textile	large	18	3	3	37.56	12.52	male	51	married	3	high school	937	1	no	Machine operator	66.9	1.6	26.1328	overweight	93.7	normal	132	506.46	1554.59	2061.06	69.44	507.49	576.92	36.56	276.79	313.34	400.46	770.32	1170.79	27.03	23.12	50.15	2159.13	2544.74	4703.87	13.73	97.24	110.97	0
3841	38	yes	textile	large	18	3	3	33.375	11.125	female	49	single	0	high school	937	1	no	Machine operator	62.6	1.62	23.8531	normal weight	89.5	significantly increased	4920	0	1461.28	1461.28	0	132.75	132.75	0	276.71	276.71	0	1051.81	1051.81	0	17.88	17.88	0	3113.86	3113.86	0	63.6	63.6	0
3842	38	yes	textile	large	18	3	3	37.56	12.52	male	49	married	2	high school	937	1	no	Machine operator	84.1	1.78	26.5434	overweight	94.5	increased	1600	709.39	1791.61	2501	274.75	224.95	499.7	125.3	452.85	578.16	309.34	1113.81	1423.15	8.15	11	19.15	1215.71	2950.69	4166.41	32.22	137.48	169.7	0
3843	38	yes	textile	large	18	3	3	37.56	12.52	male	46	married	2	high school	937	1	no	Machine operator	90.4	1.67	32.4142	obesity I	103.2	significantly increased	3840	577.99	2336.05	2914.04	119.1	370.99	490.09	167.18	995.18	1162.36	291.71	969.89	1261.59	7.66	28.87	36.53	618.59	4871.72	5490.31	87.43	435.4	522.83	0
3844	38	yes	textile	large	18	3	3	37.56	12.52	male	50	married	2	elementary school	937	1	no	Machine operator	83.2	1.67	29.8326	overweight	107.75	significantly increased	2316	685.01	2034.17	2719.19	101.47	150.29	251.76	114.5	510.9	625.4	469.05	1372.98	1842.03	16.95	16.81	33.76	2011.93	3259.34	5271.27	29.18	93.9	123.08	0
3845	38	yes	textile	large	18	3	3	37.56	12.52	male	20	single	0	high school	937	1	no	Machine operator	63.5	1.85	18.5537	normal weight	73.95	normal	360	926.31	3309.17	4235.48	267.59	633.02	900.61	177.12	919.92	1097.04	481.6	1756.23	2237.83	24.67	62.45	87.11	2727.95	7774.5	10502.5	64.98	368.76	433.74	0
3846	38	yes	textile	large	18	3	3	33.375	11.125	female	36	married	1	elementary school	937	1	no	Production worker	55.6	1.55	23.1426	normal weight	76.5	normal	3084	419.91	2397.48	2817.39	99.59	209.66	309.24	145.96	516.94	662.9	174.37	1670.88	1845.25	10.93	1.78	12.71	1498.41	1939.24	3437.65	29.75	286.04	315.78	0
3847	38	yes	textile	large	18	3	3	37.56	12.52	male	20	single	0	high school	937	1	no	Machine operator	79	1.81	24.114	normal weight	100.2	increased	1075.5	772.77	1596.24	2369.01	243.71	213.21	456.91	120.32	511.31	631.62	408.75	871.72	1280.47	24.59	11.13	35.72	2492.58	2524.54	5017.12	27.39	181.73	209.12	0
3848	38	yes	textile	large	18	3	3	33.375	11.125	female	27	married	0	high school	937	1	no	Machine operator	61.8	1.63	23.2602	normal weight	73.25	normal	1191	719.51	629.97	1349.48	219.8	197.31	417.11	271.31	179.03	450.34	228.39	253.63	482.02	18.88	3.87	22.74	2062.44	1902.92	3965.36	66.27	52.79	119.06	0
3849	38	yes	textile	large	18	3	3	37.56	12.52	male	30	married	0	high school	937	1	no	Machine operator	67.8	1.72	22.9178	normal weight	84.35	normal	1680	610.53	538.8	1149.33	99.9	75.06	174.96	123.75	136.88	260.63	386.88	326.86	713.75	18.39	8.18	26.57	1483.32	1214.02	2697.35	20.73	32.81	53.54	0
3901	39	yes	food and beverages	large	12	3	3	65.25	21.75	male	57	married	2	elementary school	954	1	no	Machine operator	74.4	1.61	28.7026	overweight	96	increased	2560	1128.66	1604.05	2732.71	296.42	397.19	693.6	304.11	473.62	777.73	517.87	733.24	1251.11	10.88	9.86	20.74	2116.44	2859.39	4975.82	69.77	159.9	229.66	0
3902	39	yes	food and beverages	large	12	3	3	20.5909	6.86364	female	31	married	1	high school	1891	2	no	Manufacturing technician	62.2	1.53	26.571	overweight	84.2	increased	7200	765.84	2221.35	2987.19	189.62	384.66	574.28	256.09	943.04	1199.13	320.12	893.65	1213.77	10.95	8.24	19.19	3210.93	3604.82	6815.75	94.84	378.15	472.99	0
3903	39	yes	food and beverages	large	12	3	3	20.5909	6.86364	female	52	single	0	high school	1048	1.1	no	Machine operator	53	1.53	22.6113	normal weight	77.9	normal	3360	713.91	980.73	1694.64	211.62	125.17	336.79	238.76	255.61	494.37	263.53	599.94	863.47	7.19	6.73	13.92	1032.74	2712.2	3744.94	50.68	100.99	151.67	0
3904	39	yes	food and beverages	large	12	3	3	20.5909	6.86364	female	52	married	3	high school	2862	3	no	Administrative assistant	64	1.55	26.6389	overweight	84.25	increased	1533	506.4	715.91	1222.31	137.71	53.98	191.69	177.21	174.77	351.98	191.48	487.16	678.64	6.02	1.63	7.65	1386.16	753.06	2139.22	47.57	90.14	137.72	0
3905	39	yes	food and beverages	large	12	3	3	65.25	21.75	male	25	single	0	graduate	937	1	yes	Administrative assistant	83.7	1.84	24.7224	normal weight	76.25	normal	462	598.18	2890.3	3488.48	96.49	609.51	706	67.96	1044.38	1112.33	433.73	1236.41	1670.14	18.31	14.35	32.66	1333.97	4614.41	5948.39	26.58	302.48	329.06	0
3906	39	yes	food and beverages	large	12	3	3	65.25	21.75	male	36	civil union	3	middle scholl	937	1	no	Manufacturing technician	70.4	1.69	24.649	normal weight	81.5	normal	2151	1721.06	1543.48	3264.54	387.05	176.32	563.36	471.82	417.79	889.61	862.19	949.37	1811.56	19.57	13.51	33.09	3887.12	2142.82	6029.94	131.07	160.44	291.51	0
3907	39	yes	food and beverages	large	12	3	3	20.5909	6.86364	female	41	married	2	high school	1040	1.1	no	Machine operator	71	1.5	31.5556	obesity I	89.5	significantly increased	1680	1257.32	1388.55	2645.87	325.79	192.81	518.59	345.13	513.8	858.93	586.4	681.95	1268.35	13.82	8.26	22.08	2926.41	3739.22	6665.63	89.6	206.37	295.97	0
3908	39	yes	food and beverages	large	12	3	3	65.25	21.75	male	31	married	3	graduate	7632	8	yes	Manufacturing technician	110	1.67	39.4421	obesity II	121	significantly increased	1878	655.21	3073.89	3729.09	212.35	365.42	577.78	186.12	1044.01	1230.13	256.73	1664.46	1921.19	9.7	16.9	26.6	1154.21	4544.73	5698.94	42.96	244.32	287.29	0
3909	39	yes	food and beverages	large	12	3	3	65.25	21.75	male	40	married	3	elementary school	1048	1.1	no	Machine operator	52.4	1.54	22.0948	normal weight	75.25	normal	0	902.05	1296.71	2198.75	261.3	243.22	504.52	189.95	211.84	401.79	450.8	841.65	1292.45	25.71	29.16	54.88	2479.66	3316.75	5796.41	44.75	55.7	100.45	0
3910	39	yes	food and beverages	large	12	3	3	65.25	21.75	male	42	single	0	high school	954	1	no	Machine operator	52.1	1.64	19.3709	normal weight	70	normal	1200	982.71	2834.68	3817.39	266.85	678.15	945	189.67	807.34	997	526.19	1349.2	1875.39	25.57	18.74	44.3	2707.66	5609.69	8317.35	47.78	212.24	260.02	0
3911	39	yes	food and beverages	large	12	3	3	65.25	21.75	male	29	married	1	middle scholl	1100	1.2	no	Machine operator	84.8	1.64	31.5289	obesity I	103.4	significantly increased	822	976.53	1039.22	2015.76	204.61	143.27	347.88	159.69	325.02	484.71	612.23	570.93	1183.16	27.68	7.32	35	2590.1	1966.07	4556.17	40.1	122.78	162.88	0
3912	39	yes	food and beverages	large	12	3	3	65.25	21.75	male	37	married	1	high school	1560	1.6	yes	Manufacturing technician	107	1.75	34.9388	obesity I	111.4	significantly increased	3480	1307	1927.87	3234.87	418.65	184.07	602.72	347.51	407.54	755.05	540.83	1336.26	1877.09	15.92	23.3	39.22	3383.64	3310.72	6694.36	125.67	106.84	232.51	0
3913	39	yes	food and beverages	large	12	3	3	65.25	21.75	male	44	single	2	middle scholl	1200	1.3	yes	Machine operator	68.8	1.75	22.4653	normal weight	83.45	normal	1340	1004.88	1447.87	2452.75	254.68	164.45	419.13	180.41	242.03	422.44	569.79	1041.39	1611.18	39.83	24.86	64.7	2967.04	1552.57	4519.61	47.48	106.5	153.98	0
3914	39	yes	food and beverages	large	12	3	3	65.25	21.75	male	36	single	1	graduate	6678	7	yes	Manufacturing technician	86.6	1.69	30.3211	obesity I	97.85	increased	0	437.44	1672.94	2110.39	153.57	356.59	510.15	134.55	144.36	278.91	149.33	1172	1321.33	2.91	30.02	32.93	670.52	2073.35	2743.87	30.29	50.74	81.03	0
3915	39	yes	food and beverages	large	12	3	3	20.5909	6.86364	female	49	married	2	middle scholl	954	1	no	Production worker	63.3	1.51	27.7619	overweight	92.25	significantly increased	3558	874.44	1940.76	2815.2	151.42	453.29	604.71	127.87	477.95	605.82	595.15	1009.51	1604.67	19.48	41.16	60.64	1844.85	3246.76	5091.61	43.22	146.64	189.86	0
3916	39	yes	food and beverages	large	12	3	3	20.5909	6.86364	female	27	divorced	0	high school	954	1	no	Production worker	87.3	1.56	35.8728	obesity II	100.5	significantly increased	1830	466.11	575.26	1041.37	135.61	128.08	263.69	96.93	125.55	222.49	233.57	321.62	555.19	13.37	6.18	19.56	1353.06	917.55	2270.61	22.93	40.43	63.35	0
3917	39	yes	food and beverages	large	12	3	3	20.5909	6.86364	female	34	married	2	middle scholl	954	1	no	Production worker	55.9	1.58	22.3922	normal weight	73	normal	240	461.11	794.44	1255.55	143	259.16	402.16	155.87	129.77	285.64	162.23	405.51	567.74	11.92	24.49	36.41	1108.15	2175.9	3284.05	38.58	49.14	87.72	0
3918	39	yes	food and beverages	large	12	3	3	65.25	21.75	male	48	married	1	middle scholl	937	1	no	Manufacturing technician	62	1.69	21.7079	normal weight	77.5	normal	1551	767.38	1483.27	2250.65	207.33	187.58	394.9	70.29	423.31	493.6	489.76	872.39	1362.15	21.5	6.61	28.12	2033.47	1628.56	3662.03	17.72	219.41	237.13	0
3919	39	yes	food and beverages	large	12	3	3	65.25	21.75	male	40	civil union	2	high school	1583	1.7	no	Manufacturing technician	94.2	1.75	30.7592	obesity I	98.55	increased	2160	1421.95	1805.1	3227.05	227.47	293.99	521.46	188.4	398.79	587.19	1006.08	1112.32	2118.4	27.03	15.86	42.89	2744	4444.4	7188.4	47.14	161.48	208.62	0
3920	39	yes	food and beverages	large	12	3	3	65.25	21.75	male	24	married	0	high school	1240.2	1.3	no	Machine operator	85.8	1.83	25.6204	overweight	87.5	normal	0	640.9	1629.2	2270.1	77.05	377.29	454.34	53.65	604.01	657.66	510.2	647.9	1158.1	19.62	14.57	34.19	1334.56	5187.86	6522.42	25.76	208.42	234.18	0
3921	39	yes	food and beverages	large	12	3	3	65.25	21.75	male	47	single	1	high school	937	1	yes	Manufacturing technician	67	1.6	26.1719	overweight	84.5	normal	1638	589.23	839.98	1429.22	152.42	98.19	250.61	159.29	225.61	384.9	277.53	516.18	793.7	15.74	11.76	27.5	1150.88	4533.64	5684.52	39.39	81.37	120.76	0
3922	39	yes	food and beverages	large	12	3	3	65.25	21.75	male	26	married	2	middle scholl	937	1	no	Machine operator	57	1.69	20.0759	normal weight	75.5	normal	640	705.29	1134.34	1839.63	104.73	138.21	242.94	128.67	288.35	417.03	471.89	707.78	1179.66	21.22	8.88	30.1	1798.19	2760.76	4558.94	35.31	97.85	133.16	0
3923	39	yes	food and beverages	large	12	3	3	20.5909	6.86364	female	32	married	2	high school	1000	1	no	Manufacturing technician	79	1.66	28.6689	overweight	94.8	significantly increased	5040	495.46	1175.61	1671.07	84.77	106.31	191.07	32.02	278.41	310.43	378.68	790.89	1169.57	14.05	16.42	30.47	1294.39	2632.95	3927.34	8.44	119.36	127.8	0
3924	39	yes	food and beverages	large	12	3	3	20.5909	6.86364	female	42	single	0	high school	954	1	no	Machine operator	58	1.55	24.1415	normal weight	76.65	normal	2640	615.8	876.64	1492.44	123.38	193.57	316.95	138.79	133.35	272.14	353.62	549.72	903.34	11.73	13.45	25.18	1436.51	1760.26	3196.77	34.16	41.86	76.02	0
3925	39	yes	food and beverages	large	12	3	3	65.25	21.75	male	30	single	1	high school	1200	1.3	no	Machine operator	78.9	1.67	28.2907	overweight	90.45	normal	1013	647.96	649.93	1297.9	193	88.31	281.31	112.32	165.81	278.13	342.64	395.82	738.46	7.11	5.28	12.39	1460.85	619.37	2080.22	23.99	89.51	113.51	0
3926	39	yes	food and beverages	large	12	3	3	65.25	21.75	male	28	single	2	middle scholl	954	1	no	Machine operator	76.7	1.64	28.4132	overweight	93.15	normal	960	1981.58	1833.95	3815.54	395.13	276.64	671.76	515.85	655.51	1171.35	1070.61	901.81	1972.42	33.04	15.68	48.71	5767.22	6474.17	12241.4	150.87	255.93	406.8	0
3927	39	yes	food and beverages	large	12	3	3	65.25	21.75	male	44	civil union	0	high school	937	1	no	Food processing worker	74.8	1.57	30.3461	obesity I	96.05	increased	706.5	607.62	729.11	1336.73	45.78	246.11	291.89	69.73	135.43	205.16	492.1	347.58	839.69	17.55	6.54	24.09	1088.21	1564.95	2653.16	14.62	41.61	56.23	0
3928	39	yes	food and beverages	large	12	3	3	65.25	21.75	male	23	single	0	graduate	2862	3	yes	Plant manager	86.3	1.87	24.8115	normal weight	87.5	normal	1431	1326.1	2104.03	3430.13	216.64	281.96	498.6	369.59	715.59	1085.18	739.88	1106.48	1846.36	22.03	14.42	36.46	2258.1	4258.35	6516.45	90.45	230.37	320.82	0
3929	39	yes	food and beverages	large	12	3	3	65.25	21.75	male	30	married	1	graduate	3816	4	yes	Administrative assistant	86.4	1.68	30.6122	obesity I	88.05	normal	480	981.82	1257.75	2239.57	161.47	128.89	290.36	324.6	304.11	628.71	495.74	824.75	1320.5	9.73	11.55	21.28	1517.06	4036.9	5553.96	67.67	111.46	179.13	0
3930	39	yes	food and beverages	large	12	3	3	65.25	21.75	male	23	single	0	high school	954	1	no	Machine operator	65.2	1.67	23.3784	normal weight	78.75	normal	960	1074.51	2094.22	3168.74	201.36	429.79	631.14	231.6	569	800.6	641.56	1095.43	1736.99	20.56	16.33	36.89	2389.03	5643.73	8032.76	53.44	174.05	227.49	0
3931	39	yes	food and beverages	large	12	3	3	20.5909	6.86364	female	41	married	0	high school	1908	2	yes	Manufacturing technician	98.9	1.61	38.1544	obesity II	112.2	significantly increased	5287.5	840.57	1862.21	2702.78	315.91	462.64	778.55	299.13	433.74	732.88	225.52	965.83	1191.36	4.78	13.5	18.28	1804.58	3044.15	4848.73	84.85	125.1	209.95	0
3932	39	yes	food and beverages	large	12	3	3	20.5909	6.86364	female	40	single	1	high school	954	1	no	Production worker	48.6	1.43	23.9335	normal weight	77.25	normal	1680	536.54	857.49	1394.04	113.55	70.22	183.77	94.29	386.26	480.55	328.71	401.01	729.72	8.1	5.55	13.65	1383.72	3461.02	4844.74	30.62	110.18	140.81	0
3933	39	yes	food and beverages	large	12	3	3	20.5909	6.86364	female	43	married	2	elementary school	954	1	no	Machine operator	72	1.53	30.7574	obesity I	96.5	significantly increased	3360	146.47	827.91	974.38	27.45	226.35	253.79	6.14	319.03	325.17	112.89	282.53	395.42	10.86	3.03	13.89	673.99	1403.8	2077.79	1.74	113.95	115.69	0
3934	39	yes	food and beverages	large	12	3	3	20.5909	6.86364	female	42	married	0	middle scholl	964	1	no	Machine operator	51.3	1.52	22.3507	normal weight	74.25	normal	480	0	1059.42	1059.42	0	145.14	145.14	0	147.17	147.17	0	767.11	767.11	0	10.35	10.35	0	1301.91	1301.91	0	32.59	32.59	0
3935	39	yes	food and beverages	large	12	3	3	65.25	21.75	male	41	married	0	specialization	2385	2.5	yes	Administrative assistant	92	1.71	31.4627	obesity I	106.75	significantly increased	1940	583.05	1637.77	2220.82	208.34	216.11	424.45	244.56	460.78	705.34	130.15	960.88	1091.03	7.68	17.64	25.32	1685.9	1350.71	3036.61	89.83	148.5	238.33	0
3936	39	yes	food and beverages	large	12	3	3	65.25	21.75	male	51	divorced	2	high school	954	1	no	Machine operator	93	1.62	35.6564	obesity II	118.25	significantly increased	2800	668.92	1094.82	1763.74	166.43	240.73	407.17	160.41	157.29	317.7	342.08	696.8	1038.88	19.7	17.75	37.45	1848.69	875.22	2723.91	40.18	46.35	86.52	0
3937	39	yes	food and beverages	large	12	3	3	20.5909	6.86364	female	32	divorced	1	middle scholl	937	1	no	Manufacturing technician	67.5	1.51	29.604	overweight	80	increased	1440	601.99	627.6	1229.59	170.78	65.49	236.27	185.36	183.86	369.22	245.84	378.26	624.1	2.19	2.7	4.89	894.01	983.62	1877.63	45.19	67.51	112.7	0
3938	39	yes	food and beverages	large	12	3	3	20.5909	6.86364	female	40	married	2	high school	954	1	no	Production worker	75.5	1.52	32.5497	obesity I	92.25	significantly increased	198	726.36	722.05	1448.41	156.02	270.85	426.87	186.89	258.14	445.03	383.46	193.06	576.52	13.22	1.84	15.06	1527.13	1463.15	2990.28	46.23	135.34	181.58	0
3939	39	yes	food and beverages	large	12	3	3	20.5909	6.86364	female	47	married	3	specialization	2385	2.5	yes	Administrative assistant	53.4	1.48	24.3791	normal weight	78.2	normal	840	447.13	443.88	891.01	212.19	79.15	291.33	73.76	137.01	210.78	161.18	227.72	388.9	2.93	1.9	4.83	890.87	1156.17	2047.05	20.75	45.41	66.16	0
3940	39	yes	food and beverages	large	12	3	3	20.5909	6.86364	female	44	married	2	high school	954	1	yes	Food processing worker	68.7	1.54	29.0432	overweight	85.25	increased	2280	225.31	442.52	667.82	49.78	118.59	168.37	44.49	82.49	126.98	131.04	241.44	372.47	6.86	5.96	12.82	578.74	2913.31	3492.05	20.86	29.63	50.49	0
3941	39	yes	food and beverages	large	12	3	3	20.5909	6.86364	female	42	married	2	high school	1700	1.8	yes	Production worker	107.7	1.55	44.8283	obesity III	114.9	significantly increased	1440	817.62	1317.57	2135.2	238.06	314.55	552.61	188.68	259.96	448.64	390.88	743.07	1133.95	18.16	11.01	29.17	1695.83	2583.61	4279.44	43.13	81.75	124.89	0
3942	39	yes	food and beverages	large	12	3	3	20.5909	6.86364	female	45	single	3	middle scholl	954	1	no	Production worker	94.4	1.47	43.6855	obesity III	114.75	significantly increased	1120	520.11	454.19	974.31	144.56	117.25	261.81	72.4	107.66	180.06	303.15	229.28	532.43	14.33	4.6	18.93	1165.58	1046.97	2212.55	23.16	44.1	67.26	0
3943	39	yes	food and beverages	large	12	3	3	20.5909	6.86364	female	36	civil union	2	high school	1657	1.7	no	Administrative assistant	84.5	1.66	30.6648	obesity I	97.55	significantly increased	5040	277.64	715.71	993.34	50.32	116.34	166.66	24.46	157.11	181.57	202.86	442.26	645.12	2.69	6.16	8.84	316.05	4140.19	4456.24	5.96	40.81	46.77	0
3944	39	yes	food and beverages	large	12	3	3	20.5909	6.86364	female	22	single	0	high school	954	1	no	Administrative assistant	51.5	1.5	22.8889	normal weight	65.35	normal	5415	416.72	1321.84	1738.56	144.69	162.67	307.36	78.13	254.87	333	193.9	904.3	1098.2	9.27	19.57	28.84	1041.79	1351.87	2393.67	22.59	94.86	117.45	0
3945	39	yes	food and beverages	large	12	3	3	65.25	21.75	male	50	married	1	high school	937	1	no	Administrative assistant	76.2	1.58	30.524	obesity I	102.35	significantly increased	586.5	738.85	603.45	1342.31	171.37	88.02	259.39	132.71	184.83	317.54	434.78	330.6	765.38	24.26	4.19	28.46	3210.9	1395.23	4606.13	51.24	80.49	131.73	0
3946	39	yes	food and beverages	large	12	3	3	20.5909	6.86364	female	55	single	1	high school	1908	2	yes	Administrative assistant	71.5	1.61	27.7559	overweight	94.75	significantly increased	8400	305.14	666.17	971.3	63	89.45	152.45	80.78	74.11	154.9	161.35	502.6	663.96	2.69	4.76	7.44	711.56	2647.45	3359	39.56	30.34	69.9	0
4001	40	no	food and beverages	large	3	3	3	42.2353	14.0784	female	56	civil union	1	middle scholl	937	1	no	Production worker	57.9	1.51	25.3936	overweight	87.35	increased	2660	720.25	1498.76	2219.01	262.44	160.61	423.05	161.84	197.08	358.92	295.97	1141.07	1437.04	14.23	6.99	21.22	2052.48	1784.42	3836.89	97.71	94.26	191.97	0
4002	40	no	food and beverages	large	3	3	3	42.2353	14.0784	female	46	single	0	high school	937	1	no	Production worker	67.9	1.52	29.3889	overweight	91	significantly increased	4948.5	437.05	1164.12	1601.17	146.45	172.82	319.27	75.1	436.39	511.49	215.51	554.9	770.41	11.79	5.46	17.24	1075.55	1388.76	2464.31	21.66	195.88	217.53	0
4003	40	no	food and beverages	large	3	3	3	42.2353	14.0784	female	47	married	3	high school	937	1	no	Production worker	99.4	1.64	36.9572	obesity II	117	significantly increased	10773	399.32	1037.23	1436.55	139.07	212.39	351.46	79.21	299.85	379.06	181.04	524.99	706.03	10.38	3.94	14.33	1064.02	1524.1	2588.11	23.4	110.7	134.1	0
4004	40	no	food and beverages	large	3	3	3	42.2353	14.0784	female	49	divorced	2	middle scholl	937	1	no	Production worker	65.2	1.61	25.1534	overweight	85	increased	2320	1556.69	425.26	1981.95	183.31	38.07	221.38	512.94	94.6	607.54	860.44	292.59	1153.03	19.31	1.87	21.17	3558.15	262.71	3820.86	197.94	36.02	233.96	0
4005	40	no	food and beverages	large	3	3	3	42.2353	14.0784	female	55	married	4	high school	1346	1.4	no	Manufacturing technician	74.7	1.48	34.1034	obesity I	107.75	significantly increased	5287.5	315.56	606.82	922.37	62.93	65.69	128.62	96.11	221.6	317.72	156.51	319.53	476.03	7.62	6.59	14.22	839.28	274.9	1114.19	21.67	73.6	95.27	0
4006	40	no	food and beverages	large	3	3	3	42.2353	14.0784	female	50	widowed	4	middle scholl	937	1	yes	Production worker	47.6	1.56	19.5595	normal weight	68.3	normal	7119	733.5	889.04	1622.55	212.76	106.1	318.86	169.47	163.26	332.73	351.28	619.68	970.96	11.05	33.92	44.97	1476.56	809.52	2286.08	49.8	80.91	130.71	0
4007	40	no	food and beverages	large	3	3	3	42.2353	14.0784	female	46	single	1	high school	937	1	no	Machine operator	70.4	1.46	33.4839	obesity I	100.9	significantly increased	3360	303.23	608.66	911.88	60.38	77.35	137.74	130.2	193.92	324.12	112.64	337.38	450.03	4.45	2.63	7.08	1235.31	544.54	1779.85	38.8	101.56	140.36	0
4008	40	no	food and beverages	large	3	3	3	42.2353	14.0784	female	49	single	2	elementary school	937	1	no	Production worker	55.2	1.57	22.3944	normal weight	72	normal	720	272.39	472.09	744.49	102.48	46.9	149.38	107.13	161.17	268.3	62.79	264.02	326.81	0.98	7.58	8.56	472.8	500.13	972.93	34.35	50.53	84.88	0
4009	40	no	food and beverages	large	3	3	3	42.2353	14.0784	female	50	divorced	2	high school	937	1	no	Production worker	59.7	1.6	23.4374	normal weight	83.25	increased	960	428.87	1958.57	2387.44	160.5	447.03	607.53	157.13	582.11	739.24	111.24	929.44	1040.68	4.5	11.75	16.25	1000.26	3232.17	4232.43	38.44	162.33	200.77	0
4010	40	no	food and beverages	large	3	3	3	42.2353	14.0784	female	52	married	3	elementary school	937	1	no	Production worker	57.1	1.54	24.2337	normal weight	85.5	increased	2400	596.25	487.45	1083.7	235.63	88.55	324.18	144.83	138.55	283.38	215.8	260.35	476.14	13.37	2.4	15.77	1699.53	915.73	2615.26	49.16	38.99	88.15	0
4011	40	no	food and beverages	large	3	3	3	42.2353	14.0784	female	52	married	2	high school	937	1	no	Production worker	102.2	1.46	47.9452	obesity III	126	significantly increased	2340	356.45	233.47	589.93	98.7	19.74	118.44	126.81	40.42	167.23	130.95	173.31	304.26	4.56	2.05	6.61	619.71	330.72	950.43	56.43	29.7	86.13	0
4012	40	no	food and beverages	large	3	3	3	42.2353	14.0784	female	52	widowed	1	high school	1154	1.2	yes	Production worker	63	1.5	28	overweight	92.85	significantly increased	2880	347.16	337.87	685.03	120.55	30.98	151.53	77.75	23.09	100.83	148.87	283.8	432.67	3.76	7.58	11.34	845.93	308.7	1154.63	23.02	3.78	26.8	0
4013	40	no	food and beverages	large	3	3	3	42.2353	14.0784	female	49	married	2	high school	937	1	yes	Manufacturing technician	69.2	1.56	28.4352	overweight	81.6	increased	5287.5	395.17	967.47	1362.64	50.27	160.08	210.35	129.06	520.24	649.3	215.84	287.15	502.99	5.41	3	8.41	1224.43	1054.58	2279.01	30.61	223.77	254.38	0
4014	40	no	food and beverages	large	3	3	3	42.2353	14.0784	female	41	civil union	2	elementary school	937	1	no	Production worker	43.9	1.55	18.2726	ubderweight	70.5	normal	1550	430.14	634.46	1064.61	78.86	103.86	182.72	39.47	173.43	212.9	311.81	357.18	668.99	11.28	9.67	20.95	1073.89	1705.18	2779.07	12.16	53.5	65.65	1
4015	40	no	food and beverages	large	3	3	3	42.2353	14.0784	female	48	married	1	high school	937	1	no	Production worker	62.9	1.52	27.2247	overweight	93.55	significantly increased	3360	541.17	346.07	887.24	316.58	132.91	449.49	77.79	92.83	170.62	146.8	120.34	267.14	7.62	1.53	9.15	1001.3	635.68	1636.98	27.89	36.85	64.74	0
4016	40	no	food and beverages	large	3	3	3	42.2353	14.0784	female	47	single	3	high school	937	1	no	Production worker	76.3	1.46	35.7947	obesity II	105.6	significantly increased	480	236.75	1482.63	1719.39	113.14	176.37	289.51	66.61	688.73	755.34	57	617.53	674.53	1.4	9.09	10.49	464.12	1230.99	1695.11	20.56	361.3	381.86	0
4017	40	no	food and beverages	large	3	3	3	42.2353	14.0784	female	45	widowed	1	middle scholl	1431	1.5	no	Plant manager	75.5	1.57	30.63	obesity I	101.25	significantly increased	1680	460.78	387.51	848.3	116.97	64.31	181.29	59.68	106.53	166.21	284.13	216.67	500.8	9.32	3.63	12.95	1045.77	995.41	2041.18	15.94	45.14	61.07	0
4018	40	no	food and beverages	large	3	3	3	42.2353	14.0784	female	53	divorced	0	high school	937	1	no	Production worker	66.2	1.5	29.4222	overweight	95.8	significantly increased	892.5	508.73	1201.66	1710.39	220.41	173.06	393.47	78.05	395.3	473.35	210.27	633.29	843.56	10.18	6.32	16.5	1388.61	2565.95	3954.56	22.08	129.98	152.06	0
4019	40	no	food and beverages	large	3	3	3	42.2353	14.0784	female	48	divorced	5	middle scholl	1016	1.1	no	Machine operator	81.6	1.62	31.2856	obesity I	105.75	significantly increased	3360	296.28	1533.2	1829.48	171.02	174.98	345.99	52.51	572.62	625.13	72.75	785.61	858.36	1.36	6.89	8.25	627.03	3515.88	4142.91	15.98	151.09	167.07	0
4020	40	no	food and beverages	large	3	3	3	42.2353	14.0784	female	47	married	3	graduate	5600	6	yes	Administrative assistant	83.1	1.6	32.4609	obesity I	99	significantly increased	1680	613.65	976.87	1590.53	211.15	120.51	331.66	128.18	138.75	266.93	274.33	717.61	991.94	11.65	7.25	18.9	1718.77	2002.92	3721.69	31.22	60.23	91.45	0
4021	40	no	food and beverages	large	3	3	3	42.2353	14.0784	female	55	divorced	2	middle scholl	937	1	no	Machine operator	75.6	1.58	30.2836	obesity I	107.6	significantly increased	9120	321.12	700.68	1021.79	45.97	93.02	138.99	144.69	250.68	395.37	130.45	356.98	487.43	1.04	7.31	8.35	471.47	1486.35	1957.82	67.36	53.62	120.98	0
4022	40	no	food and beverages	large	3	3	3	42.2353	14.0784	female	53	single	0	high school	937	1	no	Production worker	63.2	1.56	25.9698	overweight	90.25	significantly increased	1200	385.56	745.98	1131.54	194.2	133.65	327.85	57.97	230.56	288.53	133.38	381.77	515.16	12.01	6.07	18.09	1205.26	1572.97	2778.23	16.66	113.69	130.35	0
4023	40	no	food and beverages	large	3	3	3	42.2353	14.0784	female	58	married	3	elementary school	937	1	no	Production worker	86.2	1.52	37.3096	obesity II	114.7	significantly increased	1455	638.66	683.56	1322.23	241.74	61.63	303.37	141.26	139.95	281.22	255.66	481.98	737.65	13.95	13.12	27.07	1818.75	1124.38	2943.13	40.67	63.69	104.36	0
4024	40	no	food and beverages	large	3	3	3	42.2353	14.0784	female	50	single	3	middle scholl	1240	1.3	no	Machine operator	77.2	1.55	32.1332	obesity I	93.75	significantly increased	1680	534.38	938.19	1472.58	213.12	138.9	352.02	134.97	295.26	430.23	186.29	504.03	690.33	9.87	4.35	14.22	1980.69	1592.82	3573.51	45.92	127.94	173.86	0
4025	40	no	food and beverages	large	3	3	3	36.75	12.25	male	58	married	2	middle scholl	937	1	no	Machine operator	70.2	1.85	20.5113	normal weight	88.25	normal	500	1330.34	1430.15	2760.5	478.47	498.13	976.6	397.01	366.57	763.58	454.86	565.45	1020.32	17.2	25.07	42.27	2319.35	2707.54	5026.89	123.81	122.82	246.63	0
4026	40	no	food and beverages	large	3	3	3	42.2353	14.0784	female	43	married	3	middle scholl	937	1	no	Production worker	87.4	1.6	34.355	obesity I	109.25	significantly increased	1160	326.57	416.59	743.16	44.54	47.05	91.58	157.5	132	289.5	124.53	237.54	362.07	3.2	9.36	12.56	1383.58	592.05	1975.63	42.48	20.6	63.08	0
4027	40	no	food and beverages	large	3	3	3	42.2353	14.0784	female	44	married	0	middle scholl	937	1	no	Production worker	59.9	1.56	24.7723	normal weight	85.5	increased	1680	297.43	1336.13	1633.56	119.65	203.23	322.88	66.11	315.46	381.57	111.67	817.44	929.11	10.01	4.04	14.05	930.72	3571.18	4501.9	24.73	178.47	203.2	0
4028	40	no	food and beverages	large	3	3	3	42.2353	14.0784	female	38	married	2	high school	1100	1.2	yes	Manufacturing technician	81.8	1.55	34.0479	obesity I	94.75	significantly increased	600	476.51	945.08	1421.59	60.78	149.6	210.38	112.56	226.89	339.45	303.17	568.59	871.76	10.49	4	14.5	1086.43	3072.12	4158.56	26.96	76.87	103.83	0
4029	40	no	food and beverages	large	3	3	3	42.2353	14.0784	female	36	divorced	0	high school	937	1	no	Production worker	75.2	1.62	28.6542	overweight	84.8	increased	0	528.45	2336.23	2864.68	110.03	512.84	622.87	158.99	1287.17	1446.16	259.43	536.22	795.65	13.92	4.33	18.25	1245.03	4613.22	5858.26	55.25	754.56	809.81	0
4030	40	no	food and beverages	large	3	3	3	42.2353	14.0784	female	30	single	1	middle scholl	937	1	no	Production worker	56.3	1.53	24.0506	normal weight	67.4	normal	480	639.28	1470.34	2109.62	217.1	384.06	601.16	118.88	511.18	630.06	303.29	575.09	878.39	14.3	4.43	18.73	1580.17	3113.48	4693.65	34.89	162.1	196.99	0
4031	40	no	food and beverages	large	3	3	3	42.2353	14.0784	female	32	civil union	3	middle scholl	937	1	no	Production worker	49	1.45	23.3056	normal weight	73.5	normal	120	584.3	569.26	1153.57	101.45	83.85	185.3	328.24	215.49	543.73	154.61	269.93	424.53	11.47	1.77	13.24	2030.47	1053.3	3083.77	2.39	81.04	83.43	0
4032	40	no	food and beverages	large	3	3	3	42.2353	14.0784	female	22	civil union	0	middle scholl	937	1	no	Production worker	74.3	1.57	30.1432	obesity I	96.8	significantly increased	1920	546.86	426.84	973.7	134.71	70.84	205.55	191.24	129.08	320.33	220.9	226.92	447.82	16.44	1.83	18.27	2336.12	821.99	3158.11	57.72	57.32	115.04	0
4033	40	no	food and beverages	large	3	3	3	42.2353	14.0784	female	44	single	0	middle scholl	937	1	no	Production worker	60.5	1.54	25.5102	overweight	89.9	significantly increased	2400	364.83	1029.34	1394.17	91.65	155.23	246.88	89.61	395.28	484.89	183.57	478.83	662.4	11.65	6.15	17.79	958.38	1764.06	2722.44	21.74	171.93	193.67	0
4034	40	no	food and beverages	large	3	3	3	42.2353	14.0784	female	42	married	3	high school	937	1	no	Machine operator	68.2	1.6	26.6406	overweight	89.35	significantly increased	2880	1190.01	814.2	2004.2	387.59	111.08	498.67	224.55	218.84	443.39	577.86	484.28	1062.14	27.96	7.85	35.82	3321.47	723.71	4045.18	64.46	86.85	151.32	0
4035	40	no	food and beverages	large	3	3	3	42.2353	14.0784	female	48	divorced	1	high school	1300	1.4	no	Machine operator	64.3	1.65	23.618	normal weight	86.85	increased	4497.5	441.03	804.98	1246.01	114.02	107.63	221.65	78.01	157.64	235.64	249.01	539.71	788.72	10.76	6.47	17.23	1522.01	3624.82	5146.83	17.22	56.34	73.56	0
4036	40	no	food and beverages	large	3	3	3	36.75	12.25	male	40	married	3	illiterate	937	1	no	Machine operator	87.3	1.63	32.8578	obesity I	109	significantly increased	960	419.68	342.67	762.35	209.48	23.81	233.29	70.89	72.33	143.21	139.31	246.54	385.85	10.91	2.97	13.88	939.69	384.03	1323.72	20.47	38.79	59.26	0
4037	40	no	food and beverages	large	3	3	3	42.2353	14.0784	female	42	married	1	elementary school	937	1	no	Production worker	80.7	1.58	32.3265	obesity I	100.5	significantly increased	3360	434.03	844.36	1278.39	118.97	64.49	183.46	155.06	96.43	251.49	160	683.44	843.44	12.84	6.54	19.38	600.78	1100.61	1701.4	36.11	23.74	59.85	0
4038	40	no	food and beverages	large	3	3	3	36.75	12.25	male	41	civil union	2	elementary school	937	1	no	Machine operator	63.9	1.65	23.4711	normal weight	88.9	normal	396	585.1	2041.56	2626.66	198.91	290.57	489.48	169.19	547.48	716.67	217.01	1203.5	1420.51	9.75	12.22	21.96	1381.69	3941.57	5323.26	46.11	218.17	264.28	0
4039	40	no	food and beverages	large	3	3	3	42.2353	14.0784	female	30	civil union	2	high school	937	1	no	Manufacturing technician	62.4	1.58	24.996	normal weight	84.5	increased	6720	687.17	1170.16	1857.33	179.31	155.94	335.25	83.11	359.16	442.28	424.74	655.06	1079.8	24.5	13.95	38.45	1879.13	2062.2	3941.33	24.53	82.36	106.89	0
4040	40	no	food and beverages	large	3	3	3	42.2353	14.0784	female	29	single	1	high school	937	1	no	Production worker	49.6	1.46	23.2689	normal weight	70.05	normal	3840	743	821.2	1564.2	207.21	109.69	316.91	188.26	200.07	388.33	347.52	511.44	858.96	8.91	4.03	12.93	2375.38	1230.76	3606.14	46.8	96.66	143.46	0
4041	40	no	food and beverages	large	3	3	3	42.2353	14.0784	female	37	married	1	middle scholl	937	1	no	Production worker	57.7	1.53	24.6486	normal weight	75.55	normal	3880	228.5	736.58	965.08	74.61	121.2	195.81	95.38	215.27	310.65	58.51	400.11	458.61	2.24	10.16	12.4	608.14	778.71	1386.85	23.99	60.07	84.05	0
4042	40	no	food and beverages	large	3	3	3	42.2353	14.0784	female	38	married	3	high school	937	1	no	Administrative assistant	49.7	1.53	21.2311	normal weight	75.7	normal	2520	623.07	483.81	1106.88	196.06	47.57	243.63	211.72	82.74	294.46	215.28	353.51	568.79	17.05	7.71	24.76	2747.37	592.95	3340.31	63.19	28.15	91.34	0
4043	40	no	food and beverages	large	3	3	3	42.2353	14.0784	female	45	married	2	middle scholl	937	1	no	Production worker	69.2	1.45	32.9132	obesity I	93.7	significantly increased	4800	265.44	1383.43	1648.87	93.68	96.83	190.51	69.28	507.92	577.2	102.48	778.67	881.16	3.26	5.27	8.53	2397.26	2114.19	4511.45	26.85	129.49	156.35	0
4044	40	no	food and beverages	large	3	3	3	42.2353	14.0784	female	33	civil union	0	middle scholl	937	1	no	Production worker	102.9	1.55	42.8304	obesity III	106.25	significantly increased	1020	666.84	1305.33	1972.16	99.6	198.36	297.96	365.33	464.46	829.8	201.91	642.5	844.41	9.42	13.69	23.1	1826.46	2061.53	3887.99	14.93	147.36	162.29	0
4045	40	no	food and beverages	large	3	3	3	42.2353	14.0784	female	44	married	1	high school	937	1	no	Production worker	65	1.56	26.7094	overweight	90.25	significantly increased	2670	569.95	421.65	991.6	214.12	66.38	280.5	164.86	74.05	238.91	190.97	281.22	472.2	12.07	3.57	15.63	1205.43	1748.69	2954.12	57.66	31.6	89.26	0
4046	40	no	food and beverages	large	3	3	3	42.2353	14.0784	female	37	single	1	high school	937	1	no	Production worker	58.9	1.5	26.1778	overweight	86.15	increased	4320	183.72	794.13	977.86	34.44	154.53	188.97	29.54	317.34	346.88	119.74	322.26	442	3.33	4.68	8.01	643.56	1020.96	1664.51	8.93	167.2	176.13	1
4047	40	no	food and beverages	large	3	3	3	42.2353	14.0784	female	32	single	1	middle scholl	937	1	no	Production worker	87.6	1.52	37.9155	obesity II	98.05	significantly increased	1440	644.59	1493.63	2138.21	223.01	257.28	480.29	90.28	52.52	142.79	331.3	1183.83	1515.13	6.4	22.17	28.57	908.29	1552.56	2460.85	47.05	21.08	68.13	0
4048	40	no	food and beverages	large	3	3	3	36.75	12.25	male	25	single	0	high school	1908	2	no	Machine operator	94.6	1.77	30.1957	obesity I	101	increased	1200	939.14	986.75	1925.89	317.48	110.43	427.91	122.19	264.67	386.87	499.47	611.65	1111.11	20.77	8.1	28.87	2215.72	4103.98	6319.7	34.91	96.68	131.59	0
4049	40	no	food and beverages	large	3	3	3	42.2353	14.0784	female	24	married	0	high school	937	1	no	Production worker	71.8	1.58	28.7614	overweight	85.25	increased	960	1081.11	1227.14	2308.25	129.97	135.18	265.14	228.46	381.05	609.51	722.69	710.91	1433.6	10.18	7.01	17.19	1815.75	2182.94	3998.69	113.81	87.15	200.96	0
4050	40	no	food and beverages	large	3	3	3	36.75	12.25	male	21	single	0	graduate	477	0.5	yes	Manufacturing technician	49.4	1.66	17.9271	ubderweight	65.25	normal	2379	459.34	1826.83	2286.17	135.95	288.26	424.21	37.62	568.18	605.8	285.76	970.39	1256.15	18.92	25.67	44.58	1940.63	5008.15	6948.78	11.84	193.29	205.13	0
4051	40	no	food and beverages	large	3	3	3	42.2353	14.0784	female	42	married	1	elementary school	1400	1.5	no	Production worker	75.6	1.5	33.6	obesity I	99.25	significantly increased	1680	248.3	2256.59	2504.89	33.58	307.75	341.33	47.86	620.64	668.5	166.86	1328.2	1495.06	4.18	9.46	13.64	559.08	3724.23	4283.3	9.61	240.41	250.02	0
4052	40	no	food and beverages	large	3	3	3	42.2353	14.0784	female	35	married	3	high school	937	1	no	Production worker	84.1	1.6	32.8516	obesity I	97.75	significantly increased	2619	367.09	86.18	453.27	108.94	1.67	110.61	166.84	0	166.84	91.31	84.51	175.82	6.3	1.81	8.1	1120.45	0	1120.45	56.15	0	56.15	0
4053	40	no	food and beverages	large	3	3	3	42.2353	14.0784	female	43	single	1	high school	937	1	no	Production worker	99	1.64	36.8084	obesity II	96	significantly increased	3360	804.68	1079.66	1884.34	277.74	193.88	471.63	160.26	371.19	531.45	366.68	514.59	881.27	8.26	4.84	13.1	1881.03	2808.17	4689.2	64.07	157.47	221.54	0
4054	40	no	food and beverages	large	3	3	3	42.2353	14.0784	female	39	single	1	high school	937	1	no	Production worker	76.2	1.57	30.914	obesity I	98	significantly increased	5040	508.91	928.74	1437.65	115.42	105.12	220.55	209.43	214.45	423.88	184.06	609.17	793.23	8.81	4.67	13.48	2610.29	658.13	3268.42	58.25	125.32	183.56	0
4055	40	no	food and beverages	large	3	3	3	36.75	12.25	male	25	single	0	middle scholl	938	1	no	Production worker	80	1.73	26.7299	overweight	89	normal	2760	1009.74	1970.96	2980.7	156.22	159.06	315.28	425.7	332.21	757.91	427.81	1479.7	1907.51	22.43	20.13	42.57	3957.25	3222.2	7179.45	118.01	101.92	219.93	1
4056	40	no	food and beverages	large	3	3	3	36.75	12.25	male	44	married	3	middle scholl	1400	1.5	no	Machine operator	82.2	1.7	28.4429	overweight	101.5	increased	400	1310.42	2010.13	3320.55	284.66	360.6	645.26	257.25	644.34	901.59	768.52	1005.2	1773.72	17.64	13.68	31.32	4407.1	5712.11	10119.2	64.26	163.6	227.86	0
4057	40	no	food and beverages	large	3	3	3	36.75	12.25	male	29	married	2	high school	937	1	no	Production worker	71.7	1.74	23.6821	normal weight	81.7	normal	2430	832.49	4247.78	5080.27	228.54	639.62	868.16	262.42	1630.47	1892.89	341.54	1977.68	2319.22	19.25	19.67	38.92	2677.82	7569.11	10246.9	80.01	457.29	537.3	0
4058	40	no	food and beverages	large	3	3	3	42.2353	14.0784	female	27	married	1	middle scholl	937	1	no	Production worker	61.5	1.5	27.3333	overweight	84.25	increased	3345	390.48	713.36	1103.84	54.57	66.85	121.42	95.01	147.91	242.92	240.91	498.59	739.5	24.68	3.98	28.66	1287.45	890.99	2178.44	13.15	41.51	54.66	0
4059	40	no	food and beverages	large	3	3	3	42.2353	14.0784	female	51	married	3	elementary school	937	1	no	Production worker	80.1	1.61	30.9016	obesity I	102.5	significantly increased	3360	603.49	766.15	1369.64	151.23	141.11	292.34	207.39	158.11	365.5	244.87	466.94	711.81	10.83	5.09	15.92	3002.83	3086.38	6089.21	55.83	46.36	102.19	0
4101	41	yes	non-metallic minerals	large	15	2	2	23.8421	11.921	male	52	married	2	elementary school	937	1	no	Machine operator	77.8	1.68	27.5652	overweight	97.1	increased	760	1200.54	1390.44	2590.98	283.53	258.67	542.2	132.53	361.37	493.9	784.47	770.41	1554.88	19.29	4.6	23.89	1205.11	3026.81	4231.93	39.59	96.26	135.85	0
4102	41	yes	non-metallic minerals	large	15	2	2	23.8421	11.921	male	29	married	1	middle scholl	2623.5	2.8	no	Plant manager	89.8	1.73	30.0043	obesity I	88.25	normal	2160	551.98	1158.21	1710.19	70.95	224.86	295.8	158.18	417.46	575.64	322.86	515.89	838.75	10.68	4.6	15.28	2150.34	1108.72	3259.06	6.59	214.86	221.45	0
4103	41	yes	non-metallic minerals	large	15	2	2	23.8421	11.921	male	29	single	3	high school	977	1	no	Production worker	86.9	1.74	28.7026	overweight	100.2	increased	320	668.06	1068.81	1736.87	133.06	145.19	278.25	210.45	193.95	404.4	324.54	729.67	1054.21	15.23	6.68	21.91	2188.53	2551.25	4739.79	30.24	57.96	88.2	0
4104	41	yes	non-metallic minerals	large	15	2	2	23.8421	11.921	male	70	married	4	specialization	37480	40	yes	Manufacturing technician	86.3	1.65	31.6988	obesity I	109.75	significantly increased	0	1899.85	3212.88	5112.73	439.69	533.65	973.34	721.21	1276.51	1997.72	738.96	1402.72	2141.67	26.67	27.6	54.27	3672.77	5683.5	9356.27	249.15	472.77	721.92	0
4105	41	yes	non-metallic minerals	large	15	2	2	23.8421	11.921	male	29	married	2	high school	2300	2.5	yes	Manufacturing technician	76.5	1.71	26.1619	overweight	94	increased	2193	459.03	1086.67	1545.7	76.44	143.2	219.64	31.59	311.36	342.95	351	632.12	983.12	3.12	11.21	14.33	810.26	1806.61	2616.87	10.53	86.52	97.05	0
4106	41	yes	non-metallic minerals	large	15	2	2	23.8421	11.921	male	23	married	0	high school	1431	1.5	no	Administrative assistant	85	1.77	27.1314	overweight	85.25	normal	6720	280.8	323.84	604.65	56.09	60.57	116.66	37.26	103.14	140.4	187.46	160.13	347.59	15.09	0.48	15.57	1290.39	646.59	1936.97	1.05	31.01	32.06	0
4107	41	yes	non-metallic minerals	large	15	2	2	23.8421	11.921	male	28	married	1	elementary school	1200	1.3	no	Manufacturing technician	95.3	1.74	31.4771	obesity I	104.5	significantly increased	0	1004.68	2524.89	3529.57	214.71	319.46	534.17	188.29	567.23	755.52	601.69	1638.19	2239.88	19.21	17.38	36.6	2231.01	3673.19	5904.2	53.74	285.42	339.16	1
4108	41	yes	non-metallic minerals	large	15	2	2	23.8421	11.921	male	27	single	0	middle scholl	1431	1.5	no		71.2	1.74	23.517	normal weight	76.7	normal	1200	1218.29	1102.61	2320.9	226.07	126.34	352.41	533.26	269.69	802.96	458.95	706.58	1165.53	13.54	22.25	35.78	4229.83	1940.73	6170.56	170.66	60.89	231.56	0
4109	41	yes	non-metallic minerals	large	15	2	2	23.8421	11.921	male	53	married	2	elementary school	1500	1.6	no	Production worker	74.1	1.74	24.4748	normal weight	90.75	normal	480	615.95	1556.43	2172.38	146.39	248.38	394.77	240.26	661.61	901.87	229.31	646.44	875.75	18.22	4.7	22.91	3066.52	1930.57	4997.1	73.12	360.87	433.99	0
4110	41	yes	non-metallic minerals	large	15	2	2	23.8421	11.921	male	24	single	1	middle scholl	1002	1.1	no	Machine operator	77.1	1.7	26.6782	overweight	92.5	normal	2165	803.58	1639.03	2442.62	284.25	133.33	417.59	335.08	376.01	711.09	184.24	1129.69	1313.94	8.67	6.39	15.06	1396.16	2249.46	3645.62	107.97	122.27	230.23	0
4111	41	yes	non-metallic minerals	large	15	2	2	23.8421	11.921	male	21	single	0	high school	1030	1.1	no	Production worker	78.2	1.73	26.1285	overweight	91.25	normal	0	825.03	2161.23	2986.26	189.19	328.74	517.93	149.26	995.24	1144.5	486.58	837.26	1323.84	19.52	8.66	28.17	1776.28	2962.2	4738.48	45.04	503.59	548.62	0
4112	41	yes	non-metallic minerals	large	15	2	2	23.8421	11.921	male	59	widowed	2	middle scholl	1400	1.5	no	Production worker	69.1	1.66	25.0762	overweight	87	normal	6960	715.75	978.25	1694.01	338.91	83.87	422.78	189.41	349.9	539.31	187.43	544.48	731.91	14.83	6.33	21.16	1820.43	3624.18	5444.61	59.81	176.72	236.53	0
4113	41	yes	non-metallic minerals	large	15	2	2	47	23.5	female	43	married	1	high school	1908	2	yes	Administrative assistant	50.2	1.56	20.6279	normal weight	75.25	normal	1440	527.68	851.55	1379.24	136.13	93.23	229.36	134.97	256.6	391.57	256.58	501.73	758.31	11.82	3.89	15.71	1170.05	1158.45	2328.5	24.56	84.75	109.31	0
4114	41	yes	non-metallic minerals	large	15	2	2	23.8421	11.921	male	29	widowed	0	middle scholl	1908	2	yes	Machine operator	87.1	1.75	28.4408	overweight	89.5	normal	7680	659.97	1891.9	2551.87	199.95	182.85	382.8	128.76	458.01	586.77	331.27	1251.04	1582.3	23.89	20	43.89	1551.91	1213.94	2765.84	42.41	211.59	254	0
4115	41	yes	non-metallic minerals	large	15	2	2	23.8421	11.921	male	25	married	0	high school	1200	1.3	yes	Manufacturing technician	86.7	1.81	26.4644	overweight	81.4	normal	3120	859.87	1627.14	2487	290.56	283.44	574	403.1	533.91	937.01	166.2	809.8	976	2.4	10.78	13.19	1876.02	1859.85	3735.87	97.51	222.76	320.28	0
4116	41	yes	non-metallic minerals	large	15	2	2	23.8421	11.921	male	36	married	1	middle scholl	937	1	no	Production worker	46.3	1.58	18.5467	normal weight	71	normal	3276	648.67	2372.1	3020.77	192.12	230.45	422.57	131.29	549.5	680.79	325.26	1592.15	1917.41	24.72	11.4	36.12	2479.29	3223.47	5702.76	46.99	207.58	254.56	1
4117	41	yes	non-metallic minerals	large	15	2	2	23.8421	11.921	male	27	single	0	graduate	1908	2	yes	Administrative assistant	76.5	1.76	24.6965	normal weight	81.7	normal	1200	452.14	2002.77	2454.91	139.12	697.95	837.07	91.22	391.2	482.42	221.8	913.63	1135.43	14.51	22.11	36.62	1524.27	9433	10957.3	9.35	98.28	107.63	0
4118	41	yes	non-metallic minerals	large	15	2	2	23.8421	11.921	male	36	married	2	high school	1400	1.5	no	Machine operator	99.9	1.71	34.1644	obesity I	105.6	significantly increased	2010	860.06	3363.42	4223.48	195.41	352.17	547.58	130.27	649.7	779.98	534.38	2361.54	2895.92	25.9	39.63	65.53	2348.1	7441.92	9790.03	36.5	143.39	179.9	0
4119	41	yes	non-metallic minerals	large	15	2	2	23.8421	11.921	male	60	civil union	1	middle scholl	1093.41	1.2	no	Machine operator	62.7	1.56	25.7643	overweight	87.25	normal	1155	391.06	389.97	781.03	139.73	94.85	234.58	35.36	89.37	124.73	215.97	205.75	421.73	9.59	1.88	11.47	1047.17	570.19	1617.36	10.76	34.27	45.03	0
4120	41	yes	non-metallic minerals	large	15	2	2	23.8421	11.921	male	44	married	2	graduate	2385	2.5	no	Manufacturing technician	61.2	1.61	23.6102	normal weight	84.5	normal	300	605.55	1613.14	2218.69	195.78	397.3	593.08	65.23	432.88	498.11	344.54	782.96	1127.5	20.64	13.39	34.02	2057.86	2536.23	4594.09	13.71	157.9	171.61	0
4121	41	yes	non-metallic minerals	large	15	2	2	23.8421	11.921	male	67	married	2	specialization	15000	16	yes	Plant manager	105.8	1.69	37.0435	obesity II	118.5	significantly increased	2286	905.58	2031.74	2937.32	338.31	297.97	636.28	174.74	845.82	1020.56	392.53	887.95	1280.48	16.67	0.86	17.53	2441.67	2780.06	5221.73	68.26	479.45	547.71	0
4122	41	yes	non-metallic minerals	large	15	2	2	23.8421	11.921	male	30	civil union	2	elementary school	1020	1.1	no	Machine operator	71.1	1.79	22.1903	normal weight	85.5	normal	259	2451.67	1114.9	3566.58	386.89	242.92	629.81	714.91	269.04	983.94	1349.88	602.95	1952.83	30	18.62	48.62	4462.1	3065.62	7527.72	139.45	63.98	203.44	0
4123	41	yes	non-metallic minerals	large	15	2	2	23.8421	11.921	male	38	civil union	2	graduate	1550	1.7	yes	Production worker	111.1	1.79	34.6743	obesity I	111.5	significantly increased	2175	791.38	923.14	1714.52	247.86	177.54	425.39	332.47	268.93	601.4	211.06	476.68	687.73	6.26	6.59	12.85	2295.99	2419.56	4715.54	100.02	93.53	193.55	0
4124	41	yes	non-metallic minerals	large	15	2	2	23.8421	11.921	male	40	married	1	middle scholl	1431	1.5	no	Manufacturing technician	61.4	1.62	23.3958	normal weight	86.7	normal	0	804.44	1579.33	2383.77	293.49	279.78	573.27	192.16	325.62	517.78	318.78	973.93	1292.72	20.07	7.42	27.48	2081.45	2538.97	4620.43	69.58	111.04	180.61	1
4125	41	yes	non-metallic minerals	large	15	2	2	23.8421	11.921	male	28	married	0	high school	2385	2.5	no	Administrative assistant	56.5	1.7	19.5502	normal weight	71.8	normal	2880	904.36	1060.95	1965.31	142.68	161.91	304.6	265.49	403.67	669.16	496.18	495.37	991.55	16.23	7.36	23.59	2247.89	2661.32	4909.21	52.4	134.85	187.25	0
4126	41	yes	non-metallic minerals	large	15	2	2	23.8421	11.921	male	29	civil union	1	elementary school	1220	1.3	no	Manufacturing technician	74.9	1.63	28.1907	overweight	97	increased	20	585.43	986.4	1571.83	232.41	169.71	402.12	107.87	231.69	339.56	245.15	584.99	830.14	12.9	7.53	20.43	1781.85	1908.1	3689.94	31.01	55.51	86.52	0
4127	41	yes	non-metallic minerals	large	15	2	2	23.8421	11.921	male	61	married	2	high school	2000	2.1	no	Administrative assistant	78.4	1.64	29.1493	overweight	100.5	increased	490	576.3	1228.39	1804.69	237.91	111.65	349.55	84.24	231.04	315.28	254.15	885.7	1139.85	17.4	9.7	27.11	2081.44	2229.13	4310.57	9.43	65.27	74.71	0
4128	41	yes	non-metallic minerals	large	15	2	2	23.8421	11.921	male	57	married	2		2862	3.1	no	Production worker	57.4	1.56	23.5865	normal weight	82.45	normal	720	1352.9	2715.62	4068.52	354.21	483.69	837.9	351.71	649.25	1000.97	646.98	1582.68	2229.65	30.6	16	46.6	6545.31	5086.45	11631.8	102.47	220.15	322.62	0
4129	41	yes	non-metallic minerals	large	15	2	2	23.8421	11.921	male	49	married	2	high school	3339	3.6	no	Plant manager	76.8	1.63	28.9059	overweight	98.5	increased	0	886.82	854.56	1741.38	166.53	181.28	347.81	414.65	186.03	600.68	305.63	487.25	792.89	10.15	10.64	20.79	2663.97	4672.66	7336.63	195.06	68.54	263.61	0
4130	41	yes	non-metallic minerals	large	15	2	2	23.8421	11.921	male	23	married	0	middle scholl	1300	1.4	no	Production worker	79.8	1.73	26.6631	overweight	90.75	normal	1800	733.39	1011.49	1744.89	263.66	185.22	448.88	147.08	414.73	561.81	322.65	411.54	734.2	24.13	4.94	29.07	1292.61	3316.99	4609.6	40.81	176.8	217.61	0
4131	41	yes	non-metallic minerals	large	15	2	2	47	23.5	female	48	divorced	3	middle scholl	1431	1.5	no	Machine operator	66.9	1.49	30.1338	obesity I	95.75	significantly increased	2902.5	506.5	965.28	1471.78	166.98	203.18	370.16	196.84	251.18	448.03	142.68	510.91	653.59	3.14	3.4	6.55	1117.1	1660.25	2777.36	66.83	97.9	164.73	0
4132	41	yes	non-metallic minerals	large	15	2	2	23.8421	11.921	male	39	civil union	3	high school	1431	1.5	yes	Plant manager	84.9	1.78	26.7959	overweight	85.75	normal	480	1026.63	931.44	1958.07	147.49	147.05	294.54	254.28	271.4	525.67	624.87	512.99	1137.86	31.79	4.05	35.84	2922.42	2004.28	4926.7	22.32	122.93	145.25	0
4133	41	yes	non-metallic minerals	large	15	2	2	23.8421	11.921	male	47	single	3	high school	2500	2.7	no	Plant manager	97.9	1.71	33.4804	obesity I	110.25	significantly increased	1920	812.68	606.25	1418.93	271.88	135.72	407.6	124.21	108.14	232.35	416.59	362.38	778.97	33.33	3.47	36.8	2636.81	1169.01	3805.82	33.63	32.56	66.19	0
4134	41	yes	non-metallic minerals	large	15	2	2	23.8421	11.921	male	28	married	2	elementary school	963	1	no	Machine operator	78.7	1.71	26.9143	overweight	97.5	increased	1084	482.01	5100.9	5582.91	107.93	571.97	679.9	44.98	2241.42	2286.4	329.1	2287.51	2616.6	21.87	26.18	48.04	1968.09	9912.21	11880.3	13.3	458.41	471.71	1
4135	41	yes	non-metallic minerals	large	15	2	2	23.8421	11.921	male	28	single	1	high school	1100	1.2	no	Production worker	103.2	1.66	37.451	obesity II	108	significantly increased	1440	3497.3	2154.08	5651.38	506.99	297.98	804.97	1041.83	708.18	1750.02	1948.48	1147.92	3096.39	51.08	8.96	60.04	11709	4051.92	15760.9	89.51	272.38	361.89	0
4136	41	yes	non-metallic minerals	large	15	2	2	23.8421	11.921	male	27	married	1	high school	1500	1.6	no	Manufacturing technician	75.9	1.82	22.9139	normal weight	82.85	normal	440	1392.43	2937.46	4329.89	328.11	460.64	788.75	423.51	931.28	1354.8	640.8	1545.54	2186.34	31.34	14.49	45.83	3549.87	7023.96	10573.8	123.38	381.65	505.03	0
4137	41	yes	non-metallic minerals	large	15	2	2	23.8421	11.921	male	48	married	1	high school	1100	1.2	no	Manufacturing technician	85.3	1.61	32.9077	obesity I	106.3	significantly increased	5497.5	1015.86	209.26	1225.12	179	9.13	188.13	137.76	11.34	149.1	699.09	188.79	887.89	41.63	2.74	44.37	2847.87	12.54	2860.41	32.39	1.08	33.47	0
4138	41	yes	non-metallic minerals	large	15	2	2	23.8421	11.921	male	35	married	3	high school	1200	1.3	no	Production worker	63.5	1.69	22.2331	normal weight	85.7	normal	120	570.24	1774.26	2344.49	204.87	247.21	452.08	78.25	570.89	649.13	287.12	956.16	1243.28	24.94	9.34	34.28	2110.93	3086.26	5197.19	9.92	181.64	191.56	0
4139	41	yes	non-metallic minerals	large	15	2	2	23.8421	11.921	male	34	married	1	graduate	1908	2	yes	Manufacturing technician	71.6	1.77	22.8542	normal weight	94.45	increased	570	841.86	1048.12	1889.98	264.53	141.97	406.5	277.01	284.95	561.96	300.32	621.2	921.52	14.57	4.88	19.45	2189.5	1791.75	3981.24	77.39	106.32	183.71	0
4140	41	yes	non-metallic minerals	large	15	2	2	23.8421	11.921	male	43	single	1	middle scholl	1450	1.5	no	Production worker	123.1	1.71	42.0984	obesity III	125.7	significantly increased	120	1102.36	1129.54	2231.9	181.3	205.55	386.86	279.25	249.7	528.95	641.81	674.29	1316.1	20.6	8.4	29	2800.59	1887.96	4688.56	32.41	79.99	112.4	0
4201	42	no	textile	large	9	1	1	12.5128	12.5128	male	29	married	1	graduate	1405.5	1.5	no	Machine operator	55.9	1.64	20.7838	normal weight	70.15	normal	840	1335.33	1513.85	2849.18	279.75	218.84	498.59	366.57	282.46	649.03	689.01	1012.55	1701.56	32.47	14.78	47.25	2902.87	2853.1	5755.97	88.15	100.52	188.67	0
4202	42	no	textile	large	9	1	1	12.5128	12.5128	male	44	married	2	high school	1200	1.3	no	Machine operator	78.2	1.64	29.075	overweight	95.75	increased	594	763	1694.85	2457.84	233.28	381.35	614.63	255.2	559.87	815.07	274.52	753.62	1028.14	12.83	12.77	25.6	2007.87	2212.35	4220.21	53.11	145.67	198.78	0
4203	42	no	textile	large	9	1	1	12.5128	12.5128	male	38	civil union	0	high school	1250	1.3	no	Machine operator	75	1.65	27.5482	overweight	97.6	increased	1440	885.65	2182.32	3067.97	241.83	126.59	368.42	192.95	622.76	815.71	450.87	1432.98	1883.84	14.22	5.22	19.44	1887.95	1825.62	3713.57	46.31	216.62	262.93	0
4204	42	no	textile	large	9	1	1	12.5128	12.5128	male	23	married	0	high school	1200	1.3	no	Machine operator	72.9	1.74	24.0785	normal weight	82	normal	3186	852.75	1255.82	2108.57	206.59	113.84	320.43	180.98	329.03	510.01	465.18	812.95	1278.12	29.47	10.33	39.8	2440.2	2461.77	4901.97	57.05	106.09	163.14	0
4205	42	no	textile	large	9	1	1	12.5128	12.5128	male	24	married	0	high school	1200	1.3	no	Production worker	58.5	1.69	20.4825	normal weight	72.95	normal	1200	740.33	2073.51	2813.84	203.15	367.44	570.59	243.98	643.72	887.7	293.2	1062.35	1355.55	15.04	29.47	44.51	1812.09	4611.88	6423.97	81.38	200.18	281.56	0
4206	42	no	textile	large	9	1	1	12.5128	12.5128	male	36	married	1	middle scholl	1300	1.4	yes	Machine operator	72.4	1.67	25.9601	overweight	94.1	increased	480	756.06	1741.39	2497.45	163.2	436.18	599.38	181.21	579.24	760.45	411.65	725.97	1137.62	5.73	38.3	44.03	1460.1	8703.51	10163.6	44.1	267.78	311.88	0
4207	42	no	textile	large	9	1	1	4.83333	4.83333	female	56	married	3	elementary school	1200	1.3	no	Machine operator	50.1	1.54	21.125	normal weight	71.9	normal	1394	748.12	538.04	1286.16	237.06	70.58	307.64	247.33	107.96	355.29	263.73	359.5	623.23	12.65	7.64	20.29	1819.68	2694.8	4514.48	54.54	59.8	114.34	0
4208	42	no	textile	large	9	1	1	12.5128	12.5128	male	22	single	0	high school	1200	1.3	yes	Machine operator	55	1.69	19.257	normal weight	67.9	normal	320	1279.41	1707.47	2986.88	322.97	356.08	679.05	282.18	589.02	871.21	674.25	762.38	1436.63	18.51	11.64	30.15	3866.46	3455.49	7321.95	83.23	218.53	301.77	0
4209	42	no	textile	large	9	1	1	12.5128	12.5128	male	24	married	0	high school	1200	1.3	no	Machine operator	76.7	1.81	23.412	normal weight	86.15	normal	480	671.67	1458.07	2129.74	221.4	277.64	499.04	184.95	455.5	640.45	265.32	724.93	990.25	12.03	9.54	21.57	1350.45	2570.68	3921.13	42.41	110.59	153	0
4210	42	no	textile	large	9	1	1	12.5128	12.5128	male	26	single	0	middle scholl	937	1	no	Machine operator	74.4	1.68	26.3605	overweight	79.55	normal	3966	573.02	1423.78	1996.79	219.59	218.02	437.61	185.44	480.67	666.11	167.99	725.09	893.07	12.68	23.78	36.46	1329.65	6142.34	7471.99	42.41	36.8	79.2	0
4211	42	no	textile	large	9	1	1	12.5128	12.5128	male	21	single	0	high school	1000	1.1	no	Machine operator	58.4	1.7	20.2076	normal weight	72.15	normal	1620	751.65	1003.97	1755.61	202.4	321.8	524.21	298.14	226.28	524.42	251.1	455.89	706.99	12.11	14.42	26.53	1597.61	2038.59	3636.2	100.15	96.76	196.91	0
4212	42	no	textile	large	9	1	1	12.5128	12.5128	male	36	married	0	graduate	1500	1.6	no	Production worker	75.4	1.83	22.5149	normal weight	84.55	normal	960	692.22	1938.08	2630.3	167.98	423.03	591.01	176.68	450.66	627.34	347.55	1064.39	1411.94	16.12	16.1	32.21	1642.29	3037.62	4679.91	42.79	182.19	224.98	0
4213	42	no	textile	large	9	1	1	12.5128	12.5128	male	34	married	2	middle scholl	1000	1.1	no	Machine operator	64	1.74	21.1389	normal weight	76.6	normal	1340	1413.52	2176.38	3589.89	373.65	317.53	691.17	454.46	726.08	1180.54	585.41	1132.78	1718.18	17.49	10.12	27.61	2897.03	3053.23	5950.26	83.46	190.7	274.15	0
4214	42	no	textile	large	9	1	1	12.5128	12.5128	male	34	single	3	middle scholl	1300	1.4	no	Machine operator	78.9	1.71	26.9827	overweight	88.4	normal	720	569.28	1097.43	1666.72	140.51	230.09	370.6	124.96	387.72	512.68	303.82	479.62	783.45	12.5	6.1	18.6	1299.3	3597.92	4897.21	24.22	200.54	224.76	0
4215	42	no	textile	large	9	1	1	12.5128	12.5128	male	22	married	0	middle scholl	1100	1.2	no	Administrative assistant	75.6	1.78	23.8606	normal weight	79.6	normal	1977	538.76	2209.42	2748.18	205.95	430.58	636.53	121.32	843.61	964.93	211.49	935.22	1146.71	11.48	11.12	22.61	1411.51	4890.86	6302.37	27.43	400.74	428.17	0
4216	42	no	textile	large	9	1	1	12.5128	12.5128	male	24	single	0	high school	1300	1.4	no	Machine operator	58.1	1.61	22.4143	normal weight	74.85	normal	2880	565.34	1083.24	1648.58	208.8	178.01	386.81	123.38	304.33	427.71	233.16	600.9	834.06	14.82	6.77	21.59	1411.81	1337.82	2749.63	27.86	105.94	133.8	0
4217	42	no	textile	large	9	1	1	12.5128	12.5128	male	43	married	2	elementary school	1100	1.2	no	Machine operator	75.9	1.72	25.6558	overweight	85	normal	120	1109.02	1640.49	2749.52	234.74	296.48	531.22	310.19	600.31	910.51	564.09	743.7	1307.79	27.04	11.67	38.71	2224.93	6088.54	8313.48	102.53	188.68	291.21	0
4218	42	no	textile	large	9	1	1	12.5128	12.5128	male	44	married	2	middle scholl	1500	1.6	no	Machine operator	77.1	1.71	26.3671	overweight	91	normal	226	819.54	1645.72	2465.26	306.15	134.96	441.1	175.2	384.03	559.23	338.19	1126.73	1464.92	21.81	6.8	28.61	2136.11	1684.41	3820.52	48.56	116.06	164.63	0
4219	42	no	textile	large	9	1	1	12.5128	12.5128	male	50	married	2	elementary school	1600	1.7	no	Machine operator	70.4	1.72	23.7966	normal weight	90.45	normal	346.5	945.84	1291.73	2237.57	269.11	203.73	472.84	194.6	251.94	446.54	482.12	836.07	1318.19	20.75	33.79	54.53	2082.84	3484.6	5567.44	45.49	90.41	135.91	0
4220	42	no	textile	large	9	1	1	12.5128	12.5128	male	28	single	0	high school	1200	1.3	no	Machine operator	72.5	1.72	24.5065	normal weight	80.05	normal	2160	660.02	1341.31	2001.34	173.74	161.85	335.59	160.85	449.83	610.69	325.43	729.63	1055.06	22.43	8.25	30.69	1983.61	2472.84	4456.45	40.3	185.34	225.64	0
4221	42	no	textile	large	9	1	1	12.5128	12.5128	male	38	married	2	high school	3350	3.6	yes	Manufacturing technician	69.5	1.73	23.2216	normal weight	85.3	normal	2097	794.72	1299.73	2094.44	247.54	210.05	457.59	232.4	572.6	805	314.78	517.08	831.86	22.8	7.13	29.92	2125.18	1900.31	4025.49	49.18	249.97	299.15	0
4222	42	no	textile	large	9	1	1	12.5128	12.5128	male	27	single	0	high school	1200	1.3	no	Machine operator	70.3	1.77	22.4393	normal weight	78.15	normal	5859	1133.71	1103.21	2236.92	243.29	113.66	356.96	181.75	213.84	395.58	708.67	775.71	1484.38	37.63	20.71	58.34	3649.14	2391.75	6040.88	45.91	103.43	149.34	0
4223	42	no	textile	large	9	1	1	4.83333	4.83333	female	31	single	1	high school	937	1	no	Machine operator	61.1	1.58	24.4752	normal weight	83.85	increased	3504	799.44	704.48	1503.92	234.29	135.73	370.02	177.65	183.53	361.18	387.5	385.21	772.72	14.39	3.19	17.58	1448.09	1121.07	2569.16	41.87	94.32	136.19	0
4224	42	no	textile	large	9	1	1	12.5128	12.5128	male	42	married	0	middle scholl	937	1	no	Machine operator	104.6	1.7	36.1938	obesity II	118.8	significantly increased	3066	949.76	1727.36	2677.12	207.97	361.7	569.67	332.59	743.13	1075.72	409.2	622.53	1031.73	14.85	7.2	22.06	1877.31	6744.73	8622.04	109.88	334.87	444.76	0
4225	42	no	textile	large	9	1	1	12.5128	12.5128	male	58	married	2	high school	937	1	no	Production worker	73.7	1.57	29.8998	overweight	99.9	increased	5400	1009.19	856.13	1865.32	210.87	200.68	411.56	254.85	181.89	436.74	543.47	473.55	1017.02	12.07	5.67	17.74	2199.18	2030.67	4229.85	52.13	65.76	117.89	0
4226	42	no	textile	large	9	1	1	12.5128	12.5128	male	24	married	2	high school	937	1	no	Machine operator	86	1.67	30.8365	obesity I	94.85	increased	1440	798.74	3287.25	4085.98	186.26	454.38	640.65	122.62	980.55	1103.17	489.85	1852.32	2342.17	23.95	29.83	53.78	1918.28	6969.02	8887.3	30.05	398.72	428.77	0
4227	42	no	textile	large	9	1	1	4.83333	4.83333	female	47	married	2	high school	937	1	no	Machine operator	81	1.57	32.8614	obesity I	90.8	significantly increased	0	1073.55	2395.39	3468.94	228.29	474.77	703.06	267.15	858.56	1125.71	578.11	1062.06	1640.17	24.25	12.37	36.61	2089.6	4214.54	6304.14	63.6	251.83	315.43	0
4229	42	no	textile	large	9	1	1	4.83333	4.83333	female	57	married	0	middle scholl	937	1	no	Machine operator	66.5	1.51	29.1654	overweight	87.9	increased	847.5	672.54	1701.7	2374.24	198.66	191.68	390.34	259.51	476.72	736.23	214.38	1033.29	1247.67	10.9	7.31	18.21	1617.3	1728.49	3345.79	64.66	215.47	280.13	0
4230	42	no	textile	large	9	1	1	12.5128	12.5128	male	32	married	0	middle scholl	937	1	no	Machine operator	76.1	1.77	24.2906	normal weight	85.75	normal	0	735.83	1734.66	2470.49	263.18	270.73	533.91	141.29	490.18	631.47	331.36	973.75	1305.1	15.35	29.14	44.49	1642.93	4005.66	5648.6	44.11	149.01	193.11	0
4231	42	no	textile	large	9	1	1	12.5128	12.5128	male	58	married	3	middle scholl	937	1	no	Machine operator	68.8	1.65	25.2709	overweight	92.55	normal	0	780.68	1007.22	1787.91	246.66	179.52	426.18	197.35	171.65	369	336.67	656.05	992.72	25.8	7.95	33.75	1956.34	3441.87	5398.2	45.14	74.08	119.23	0
4232	42	no	textile	large	9	1	1	12.5128	12.5128	male	25	married	0	high school	1100	1.2	yes	Machine operator	78.9	1.76	25.4713	overweight	85.85	normal	1200	1503.63	1450.3	2953.93	295.89	169.67	465.56	377.99	490.88	868.86	829.75	789.75	1619.5	30.82	13.9	44.73	3681.34	2397.43	6078.77	102.32	172.3	274.62	0
4233	42	no	textile	large	9	1	1	4.83333	4.83333	female	36	civil union	1	high school	954	1	no	Machine operator	72.8	1.58	29.162	overweight	84.1	increased	1920	648.93	3603.33	4252.26	208.67	343.67	552.33	173.35	1269.65	1443	266.92	1990.01	2256.93	4.22	17.95	22.17	1522.42	3083.72	4606.14	42.86	440.63	483.5	0
4234	42	no	textile	large	9	1	1	12.5128	12.5128	male	23	single	0	high school	1200	1.3	no	Machine operator	58.6	1.64	21.7876	normal weight	82.05	normal	1092	982.22	1666.36	2648.58	291.36	357.59	648.96	143.09	319.27	462.36	547.77	989.5	1537.27	27.44	20.62	48.06	2590.89	3411.19	6002.08	47	128.24	175.24	0
4235	42	no	textile	large	9	1	1	12.5128	12.5128	male	20	single	0		1000	1.1	no	Production worker	60.5	1.7	20.9343	normal weight	72.55	normal	1351	1120.75	1357.73	2478.48	327.13	160.5	487.63	160.05	227.68	387.73	633.57	969.55	1603.12	29.55	6.37	35.92	3316.05	1133.28	4449.32	49.58	64.82	114.4	0
4236	42	no	textile	large	9	1	1	12.5128	12.5128	male	41	married	0	middle scholl	1300	1.4	no	Machine operator	74.4	1.71	25.4437	overweight	80.85	normal	960	938.65	1495.41	2434.07	242.14	294.87	537.01	239.02	678.71	917.74	457.49	521.83	979.32	18.63	5.65	24.28	2444.37	1629.8	4074.17	59.24	405.13	464.37	0
4237	42	no	textile	large	9	1	1	12.5128	12.5128	male	29	divorced	2	high school	3350	3.6	yes	Manufacturing technician	85.2	1.69	29.8309	overweight	100.5	increased	297	584.5	1167.65	1752.15	198.3	227.62	425.92	84.79	306.04	390.83	301.41	633.99	935.4	8.95	3.93	12.88	1122.61	2794.46	3917.07	23.28	119.83	143.11	0
4238	42	no	textile	large	9	1	1	12.5128	12.5128	male	22	single	0	high school	1100	1.2	yes	Machine operator	83.9	1.81	25.6097	overweight	80.5	normal	3480	842.02	839.55	1681.57	301.69	94.22	395.91	218.28	214.16	432.44	322.06	531.17	853.22	24.77	7.21	31.97	1971.41	3667.79	5639.2	70.23	102.76	172.99	0
4239	42	no	textile	large	9	1	1	12.5128	12.5128	male	20	married	0	high school	1040	1.1	no	Machine operator	70.2	1.66	25.4754	overweight	78.75	normal	1765	1019.98	3376.23	4396.21	269.68	491.74	761.42	246.37	1341.76	1588.13	503.94	1542.73	2046.67	28.24	36.58	64.82	1992.9	5747.13	7740.03	54.05	336.95	390.99	0
4240	42	no	textile	large	9	1	1	12.5128	12.5128	male	30	married	2	high school	1200	1.3	no	Production worker	82.2	1.71	28.1112	overweight	92.3	normal	640	635.38	1091.91	1727.29	214.02	259.07	473.1	182.14	323.85	505.98	239.22	509	748.22	6.88	9.3	16.19	1078.57	2022.04	3100.61	41.89	110.41	152.3	0
4241	42	no	textile	large	9	1	1	4.83333	4.83333	female	38	married	3	specialization	937	1	yes	Plant manager	65.4	1.56	26.8738	overweight	87.75	increased	2200	800.08	1781.87	2581.94	187.11	260.04	447.16	227.84	487.58	715.42	385.13	1034.24	1419.37	17.96	5.56	23.53	1987.88	2479.78	4467.66	63.17	197.54	260.72	0
4242	42	no	textile	large	9	1	1	12.5128	12.5128	male	23	married	1	high school	1200	1.3	no	Machine operator	76	1.66	27.5802	overweight	88.8	normal	320	1036.09	2121.91	3158	122.82	204.76	327.59	345.93	624.04	969.97	567.34	1293.1	1860.44	20.75	7.92	28.67	2242.31	2154.61	4396.91	100.36	238.55	338.91	0
4243	42	no	textile	large	9	1	1	12.5128	12.5128	male	52	married	2	high school	1300	1.4	no	Machine operator	67.5	1.63	25.4055	overweight	89.15	normal	1845	847.82	2398.74	3246.56	203.69	166.91	370.59	196.1	656.11	852.21	448.03	1575.72	2023.76	14.58	6.19	20.78	1590.75	1668.2	3258.95	44.9	403.58	448.48	0
4244	42	no	textile	large	9	1	1	12.5128	12.5128	male	23	married	1	high school	1200	1.3	no	Machine operator	82.7	1.71	28.2822	overweight	95.45	increased	4640	1025.9	1398.35	2424.24	217.67	203.49	421.16	355.85	381.74	737.59	452.38	813.11	1265.49	9.91	7.8	17.71	1018.58	1963.54	2982.12	138.53	169.03	307.56	0
4245	42	no	textile	large	9	1	1	12.5128	12.5128	male	47	married	2	middle scholl	1200	1.3	no	Machine operator	84.5	1.78	26.6696	overweight	96.9	increased	537	756.35	1344.52	2100.87	224.03	169.14	393.17	233.11	306.32	539.44	299.21	869.06	1168.26	19.39	16.63	36.02	2117.85	5512.4	7630.25	58.53	117.4	175.93	0
4246	42	no	textile	large	9	1	1	12.5128	12.5128	male	31	single	0	high school	1250	1.3	no	Production worker	67.6	1.82	20.4082	normal weight	72.25	normal	3180	611.5	651.19	1262.68	140.81	151.14	291.95	94.89	165.76	260.65	375.79	334.28	710.08	13.8	3.02	16.83	1906.27	1174.95	3081.22	25.03	62.96	87.99	0
4301	43	no	non-metallic minerals	large	6	2	2	27.1429	13.5714	male	30	single	1	high school	1700	1.8	yes	Machine operator	93.5	1.75	30.5306	obesity I	105.55	significantly increased	120	972.25	1621.45	2593.69	271.03	196.02	467.05	217.52	497.36	714.88	483.7	928.06	1411.76	28.59	29.84	58.43	2315	3904.76	6219.76	56.1	99.5	155.6	0
4302	43	no	non-metallic minerals	large	6	2	2	27.1429	13.5714	male	33	married	3	middle scholl	1200	1.3	no	Machine operator	83	1.66	30.1205	obesity I	91.95	normal	0	525.51	1632.94	2158.45	126.46	141.82	268.28	40.32	553.11	593.43	358.73	938.01	1296.74	15.76	9.13	24.89	1798.35	2919.85	4718.2	8.93	241.6	250.53	0
4303	43	no	non-metallic minerals	large	6	2	2	30	15	female	40	single	1	middle scholl	1200	1.3	no	Production worker	78.8	1.51	34.5599	obesity I	103.1	significantly increased	960	1276.35	1089.95	2366.3	228.88	181.24	410.12	331.59	369.76	701.36	715.88	538.95	1254.83	51.16	14.19	65.35	3723.7	2615.94	6339.64	66.4	85.38	151.78	0
4304	43	no	non-metallic minerals	large	6	2	2	27.1429	13.5714	male	30	civil union	3	high school	1650	1.7	no	Administrative assistant	54.6	1.58	21.8715	normal weight	77.75	normal	1196	900.13	1156.99	2057.12	195.5	214.48	409.98	222.65	372.18	594.82	481.99	570.33	1052.32	17.7	8.82	26.53	2711.76	3063.23	5774.99	51.32	95.94	147.26	0
4305	43	no	non-metallic minerals	large	6	2	2	27.1429	13.5714	male	34	civil union	2	high school	1700	1.8	no	Manufacturing technician	67	1.71	22.913	normal weight	80.9	normal	0	556.06	1072.12	1628.18	146.69	223.91	370.6	82.83	413.74	496.57	326.55	434.47	761.02	14.75	6.72	21.47	1117.55	4464.53	5582.08	16.66	102.41	119.07	0
4306	43	no	non-metallic minerals	large	6	2	2	27.1429	13.5714	male	48	married	2	high school	1800	1.9	no	Manufacturing technician	87.3	1.76	28.3117	overweight	93.9	normal	1440	1015.74	1892.42	2908.16	298.38	432.8	731.19	227.61	520.87	748.48	489.75	938.74	1428.49	17.43	20.99	38.42	2804.88	3740.33	6545.21	90.03	159.09	249.12	0
4307	43	no	non-metallic minerals	large	6	2	2	27.1429	13.5714	male	48	civil union	0	high school	1000	1.9	no	Production worker	65.1	1.61	25.1148	overweight	84.25	normal	0	1854.34	867.95	2722.29	298.82	126.58	425.4	715.29	198.46	913.75	840.24	542.91	1383.15	18.59	7.23	25.82	3342.1	2152.17	5494.27	214.49	84.55	299.04	1
4308	43	no	non-metallic minerals	large	6	2	2	27.1429	13.5714	male	35	married	2	middle scholl	1800	1.9	yes	Production worker	66.4	1.69	23.2485	normal weight	86.65	normal	0	1661.76	1706.08	3367.83	390.07	330.19	720.26	398.24	628.03	1026.27	873.44	747.85	1621.29	17.66	10.97	28.64	3263.28	2644.51	5907.79	56.73	145.71	202.44	0
4309	43	no	non-metallic minerals	large	6	2	2	27.1429	13.5714	male	24	single	1	high school	1100	1.2	no	Production worker	85.5	1.79	26.6846	overweight	88.45	normal	4960	815.49	1162.5	1977.99	222.19	150.86	373.05	72.37	227.59	299.96	520.92	784.05	1304.97	24.1	6.43	30.53	2694.54	2148.8	4843.33	11.15	56.97	68.12	0
4310	43	no	non-metallic minerals	large	6	2	2	27.1429	13.5714	male	36	married	0	high school	1900	2	no	Production worker	79.5	1.62	30.4805	obesity I	92.4	normal	377	985.28	1192.57	2177.84	218.52	273.11	491.63	115.22	344.08	459.3	651.54	575.38	1226.92	25.59	8.77	34.36	3846.04	1808.54	5654.58	20.13	93.99	114.12	0
4311	43	no	non-metallic minerals	large	6	2	2	27.1429	13.5714	male	36	single	0	middle scholl	1700	1.8	no	Production worker	89.9	1.68	31.8523	obesity I	102.7	significantly increased	666.5	590.19	1244.06	1834.26	302.17	140.44	442.61	113.18	380.86	494.04	174.85	722.76	897.61	3.17	4.9	8.07	705.52	2257.47	2962.99	11.13	112.65	123.78	0
4312	43	no	non-metallic minerals	large	6	2	2	27.1429	13.5714	male	34	married	1	high school	1510	1.6	no	Manufacturing technician	66.6	1.58	26.6784	overweight	90.95	normal	1280	1005.08	1057.08	2062.16	247.65	151.82	399.47	266.49	303.67	570.16	490.94	601.59	1092.53	17.37	4.94	22.31	2215.2	1922.85	4138.05	83.18	90.68	173.85	0
4313	43	no	non-metallic minerals	large	6	2	2	27.1429	13.5714	male	38	civil union	1	elementary school	1622	1.7	no	Machine operator	82	1.74	27.0842	overweight	92.25	normal	0	1749.77	1770.39	3520.16	355.74	399.79	755.53	400.86	354.49	755.35	993.17	1016.11	2009.28	30.85	9.57	40.42	3339.1	2307.28	5646.38	85.65	133.25	218.9	0
4314	43	no	non-metallic minerals	large	6	2	2	27.1429	13.5714	male	34	single	3	high school	1700	1.8	yes	Production worker	76.2	1.6	29.7656	overweight	92.35	normal	0	859.43	1315.53	2174.96	173.52	172.04	345.57	230.19	415.39	645.58	455.72	728.1	1183.82	15.78	12.2	27.98	1560.04	3977.01	5537.05	52.2	133.8	186	0
4315	43	no	non-metallic minerals	large	6	2	2	27.1429	13.5714	male	34	civil union	1	middle scholl	1400	1.5	no	Machine operator	74.8	1.77	23.8756	normal weight	86.25	normal	0	1009.23	1405.23	2414.46	332.77	390.89	723.66	170.76	308.42	479.18	505.7	705.92	1211.62	13.35	23.62	36.97	2699.05	3606.01	6305.05	23.53	54.11	77.64	0
4316	43	no	non-metallic minerals	large	6	2	2	27.1429	13.5714	male	27	single	0	high school	937	1	no	Machine operator	80.2	1.71	27.4272	overweight	84.5	normal	600	840.23	1009.81	1850.03	107.81	153.12	260.92	214.67	383.13	597.79	517.75	473.56	991.31	19.24	9.17	28.41	1163.95	3821.77	4985.72	43.26	117.61	160.87	0
4317	43	no	non-metallic minerals	large	6	2	2	27.1429	13.5714	male	31	single	0	high school	1300	1.4	no	Machine operator	90.2	1.81	27.5327	overweight	96.6	increased	198	911.75	1695.82	2607.57	233.04	255.95	488.99	303.4	550.65	854.05	375.31	889.22	1264.53	26.02	11.24	37.26	2154.67	4464.64	6619.31	101.18	154.2	255.37	0
4318	43	no	non-metallic minerals	large	6	2	2	27.1429	13.5714	male	28	married	1	high school	1200	1.3	no	Production worker	75.1	1.62	28.6161	overweight	89.65	normal	280	938.43	1144.01	2082.44	125.99	150.19	276.19	322.79	304.57	627.36	489.64	689.25	1178.89	6.22	5.49	11.71	2957.81	3157.34	6115.15	145.04	110.52	255.56	0
4319	43	no	non-metallic minerals	large	6	2	2	27.1429	13.5714	male	24	single	0	high school	1100	1.2	no	Production worker	67.8	1.7	23.4602	normal weight	82.25	normal	4164.25	931.86	1970.75	2902.61	235.12	245.03	480.15	224.51	827.34	1051.85	472.23	898.38	1370.61	33.9	6.13	40.03	3038.37	3842.14	6880.51	54.41	295.53	349.95	0
4320	43	no	non-metallic minerals	large	6	2	2	27.1429	13.5714	male	31	married	0	high school	2650	2.8	yes	Manufacturing technician	81.3	1.75	26.5469	overweight	93.15	normal	4590	1156.11	436.92	1593.03	291.69	41.7	333.39	310.75	94.06	404.8	553.68	301.16	854.84	8.96	3.96	12.92	4720.02	313.44	5033.45	87.28	20.39	107.67	0
4321	43	no	non-metallic minerals	large	6	2	2	27.1429	13.5714	male	24	married	1	high school	1100	1.2	no	Production worker	76.5	1.73	25.5605	overweight	90.3	normal	720	614.18	1996.06	2610.24	147.64	153.88	301.52	260.67	1068.49	1329.16	205.88	773.68	979.56	12.56	5.71	18.27	2874.17	3698.05	6572.22	108.69	220.85	329.53	0
4322	43	no	non-metallic minerals	large	6	2	2	27.1429	13.5714	male	26	single	0	high school	1416	1.5	yes	Machine operator	88.6	1.74	29.2641	overweight	89.75	normal	4620	632.78	1078.56	1711.34	164.7	87.05	251.75	237.28	195.97	433.24	230.8	795.54	1026.34	9.09	2.18	11.26	1436.85	3870.62	5307.46	80.02	75.06	155.08	0
4323	43	no	non-metallic minerals	large	6	2	2	27.1429	13.5714	male	36	civil union	2	high school	3400	3.6	no	Plant manager	88.2	1.71	30.3403	obesity I	98	increased	148.5	1170.8	1315.68	2486.48	47.3	134.48	181.78	99.6	551.36	650.96	1023.89	629.84	1653.73	15.02	7.8	22.82	1503.67	2474.9	3978.57	38.54	153.83	192.37	0
4324	43	no	non-metallic minerals	large	6	2	2	27.1429	13.5714	male	29	married	1	middle scholl	1150	1.2	no	Production worker	68.2	1.7	23.5986	normal weight	86	normal	480	649.02	958.75	1607.77	140.44	81.83	222.28	224.45	264.96	489.41	284.13	611.95	896.08	13.7	8.91	22.61	2761.07	2034.75	4795.83	59.59	74.51	134.1	0
4325	43	no	non-metallic minerals	large	6	2	2	27.1429	13.5714	male	34	single	0	high school	1500	1.6	no	Machine operator	69.4	1.66	25.1851	overweight	90.5	normal	0	769.92	1470.45	2240.37	144.68	144.3	288.99	302.2	428.29	730.49	323.04	897.86	1220.9	19.03	10.53	29.55	2055.62	3324.82	5380.44	60.61	136.73	197.34	0
4326	43	no	non-metallic minerals	large	6	2	2	27.1429	13.5714	male	30	single	1	middle scholl	937	1	no	Machine operator	60.1	1.63	22.7598	normal weight	79.8	normal	691.25	574.49	1256.17	1830.66	237.67	204.2	441.87	85.96	356.59	442.55	250.86	695.38	946.24	16.86	8.25	25.12	1959.3	3394.98	5354.28	17.97	43.05	61.02	0
4327	43	no	non-metallic minerals	large	6	2	2	27.1429	13.5714	male	60	civil union	6	elementary school	1200	1.3	no	Machine operator	80.6	1.7	27.8893	overweight	94.3	increased	0	1010	1186.38	2196.37	200.38	125.92	326.29	523.21	279.53	802.74	286.41	780.93	1067.34	16.24	10.01	26.25	2835.61	1711.26	4546.87	176.64	92.4	269.04	0
4328	43	no	non-metallic minerals	large	6	2	2	27.1429	13.5714	male	22	single	0	graduate	1050	1.1	no	Production worker	76.5	1.73	25.5605	overweight	83.7	normal	0	1198.41	770.86	1969.27	303.38	93.14	396.52	240.3	195.89	436.19	654.73	481.83	1136.56	30.48	1.76	32.24	2509.08	832.42	3341.5	76.34	94.72	171.06	0
4329	43	no	non-metallic minerals	large	6	2	2	27.1429	13.5714	male	24	married	0	high school	1200	1.3	no	Production worker	75.7	1.68	26.8211	overweight	90.55	normal	792	940.26	1125.42	2065.68	165.47	113.55	279.01	199.39	308.6	507.99	575.4	703.27	1278.67	26.3	4.52	30.82	1921.29	6202.02	8123.31	52.23	172.61	224.84	0
4330	43	no	non-metallic minerals	large	6	2	2	27.1429	13.5714	male	22	single	0	high school	1200	1.3	no	Production worker	69.4	1.76	22.4044	normal weight	76.5	normal	0	1221.91	1466.89	2688.79	231.12	398.78	629.91	447.58	333.72	781.29	543.2	734.39	1277.59	35.2	18.36	53.56	2792.86	2204	4996.86	122.28	103.28	225.55	0
4331	43	no	non-metallic minerals	large	6	2	2	27.1429	13.5714	male	43	single	0	high school	1500	1.6	no	Production worker	71.1	1.76	22.9533	normal weight	90.1	normal	0	599.62	1922.61	2522.23	163.74	525.68	689.42	60.68	711.66	772.34	375.2	685.26	1060.46	28.12	25.6	53.71	1983.25	4361.15	6344.4	8.53	315.43	323.96	0
4332	43	no	non-metallic minerals	large	6	2	2	27.1429	13.5714	male	41	married	1	elementary school	1620	1.7	no	Manufacturing technician	71.8	1.74	23.7152	normal weight	80.25	normal	198	618.72	897.57	1516.29	185.56	315.3	500.86	226.54	225.17	451.7	206.62	357.11	563.73	8.81	3.87	12.68	1477.14	2528.96	4006.1	55.43	72.56	127.99	0
4333	43	no	non-metallic minerals	large	6	2	2	27.1429	13.5714	male	32	married	2	high school	1100	1.2	no	Production worker	77.5	1.69	27.1349	overweight	94	increased	480	1222.43	1066.41	2288.85	244.37	201.79	446.16	206.59	355.02	561.61	771.48	509.6	1281.08	14.14	26.06	40.2	1938.68	2785.05	4723.73	53.78	147.06	200.84	0
4334	43	no	non-metallic minerals	large	6	2	2	27.1429	13.5714	male	26	civil union	0	high school	1100	1.2	no	Production worker	64.9	1.67	23.2708	normal weight	80	normal	0	981.02	1615.45	2596.47	241.77	225.39	467.17	343.61	580.32	923.93	395.63	809.74	1205.37	24.25	10.07	34.32	2564.94	2164.22	4729.17	79.9	154.98	234.87	0
4335	43	no	non-metallic minerals	large	6	2	2	27.1429	13.5714	male	26	married	1	middle scholl	1200	1.3	no	Production worker	90.8	1.78	28.658	overweight	98.25	increased	396	894.7	2391.77	3286.47	353.69	271.65	625.34	193.38	755.17	948.55	347.63	1364.95	1712.58	18.54	33.31	51.85	2675.95	4711.48	7387.43	25.77	250.54	276.31	0
4336	43	no	non-metallic minerals	large	6	2	2	27.1429	13.5714	male	26	civil union	0	high school	1100	1.2	no	Production worker	78.6	1.77	25.0886	overweight	90	normal	5400	372.94	1908.64	2281.58	119.36	251.74	371.1	92.02	639.5	731.52	161.55	1017.41	1178.96	2.02	11.14	13.17	856.85	2622.59	3479.44	26.44	226.5	252.94	0
4337	43	no	non-metallic minerals	large	6	2	2	27.1429	13.5714	male	29	single	0	high school	1500	1.6	yes	Manufacturing technician	73.1	1.7	25.2941	overweight	85.95	normal	2480	580.23	610.5	1190.73	101.6	87.96	189.56	69.46	147.24	216.7	409.17	375.3	784.47	16.11	5.05	21.17	1528.71	1161.4	2690.11	27.09	43.29	70.38	0
4338	43	no	non-metallic minerals	large	6	2	2	27.1429	13.5714	male	34	divorced	0	middle scholl	3400	3.6	no	Plant manager	89.4	1.73	29.8707	overweight	99	increased	918	826.09	803.74	1629.83	296.48	128.92	425.4	188.58	279.63	468.21	341.03	395.2	736.23	13.33	8.54	21.87	2335.65	2641.29	4976.94	54.85	151.21	206.06	0
4339	43	no	non-metallic minerals	large	6	2	2	27.1429	13.5714	male	22	single	1	middle scholl	937	1	no	Production worker	80.9	1.63	30.449	obesity I	98.5	increased	1600	1219.98	2785.26	4005.23	342.2	286.35	628.54	459.56	659.62	1119.18	418.22	1839.29	2257.51	16.39	7.37	23.76	2620.48	3707.48	6327.96	145.49	242.24	387.72	0
4340	43	no	non-metallic minerals	large	6	2	2	27.1429	13.5714	male	38	civil union	1	middle scholl	949	1	no	Manufacturing technician	67.9	1.64	25.2454	overweight	83.25	normal	0	1218.22	778.39	1996.61	261.52	86.4	347.92	293.96	217.82	511.78	662.74	474.17	1136.91	32.14	15.84	47.98	2759.78	2020.06	4779.84	68.36	55.6	123.96	0
4341	43	no	non-metallic minerals	large	6	2	2	27.1429	13.5714	male	31	married	1	middle scholl	1100	1.2	no	Production worker	82	1.65	30.3027	obesity I	98	increased	247.5	705.38	2356.37	3061.75	221.66	244.84	466.51	198.51	376.1	574.61	285.21	1735.43	2020.64	12.28	6.66	18.94	1325.72	2895.33	4221.06	43.73	172.27	216	0
4342	43	no	non-metallic minerals	large	6	2	2	27.1429	13.5714	male	31	married	0	high school	1600	1.7	yes	Machine operator	53.2	1.66	19.3061	normal weight	75	normal	60	585.68	1142.31	1727.99	222.17	179.69	401.86	82.69	217.38	300.07	280.82	745.24	1026.06	14.48	11.05	25.53	1504.77	3717.34	5222.11	22.64	68.88	91.52	0
4343	43	no	non-metallic minerals	large	6	2	2	27.1429	13.5714	male	25	single	0	high school	937	1	no	Production worker	57.9	1.66	21.1389	normal weight	71	normal	2400	700.03	2438.24	3138.27	192.88	330.94	523.82	296.48	710.09	1006.57	210.67	1397.21	1607.88	7.45	8.51	15.96	1367.4	3340.17	4707.56	100.3	237.82	338.12	0
4344	43	no	non-metallic minerals	large	6	2	2	30	15	female	38	civil union	1	high school	1000	1	no	Machine operator	72.3	1.54	30.4857	obesity I	91.6	significantly increased	1290	772.46	567.27	1339.73	252.98	128.5	381.48	214.7	184.48	399.17	304.79	254.28	559.07	19.23	5.74	24.97	1025.32	2932.27	3957.58	56.32	51.04	107.36	0
